# Supplementary material for: UGT74S1 is the key player in controlling secoisolariciresinol diglucoside (SDG) formation in flax
Source: BMC Plant Biol. 2017 Feb 2;17:35. doi: 10.1186/s12870-017-0982-x (PMC5290659; doi:10.1186/s12870-017-0982-x)
Supplement: Additional file 4: Table S2. — List, location and coordinates of the 299 UGTs found in the flax genome. UGT locus corresponding to UGT74S1 is highlighted in bold red. (XLSX 25 kb) [file 12870_2017_982_MOESM4_ESM.xlsx]

## Sheet: Sheet1
Additional File 4: Table S2 - List, location and coordinates of the 299 UGTs found in the flax genome. UGT locus corresponding to UGT74S1 is highlighted in bold red
UGT locus 1 in genome	#accession	Locus 1 Chromosome	Locus 1 coordinate (location)	Duplicated locus 2 in genome	Duplicated locus 2 chromosome	Duplicated locus 2 coordinate (location)
Lus10003154	JN088346	Lu9	23739988	Lus10002350	Lu10	22404234
Lus10002350	JN088347	Lu10	22404234	Lus10003154	Lu9	23739988
Lus10002351		Lu10	22405228	Lus10003154	Lu9	23739988
Lus10022628		Lu1	12239123	Lus10003323	Lu14	9843174
Lus10015752		Lu4	13413621	Lus10003453	Lu3	5111524
Lus10003455		Lu3	5126444	Lus10003454	Lu3	5124414
Lus10015749	JN088357	Lu4	13423221	Lus10003454	Lus10003455	5124414
Lus10015747		Lu4	13427000	Lus10003455	Lu3	5126444
Lus10010474		Lu9	3084996	Lus10003805	Lu7	2533284
Lus10010475		Lu9	3085317	Lus10003805	Lu7	2533284
Lus10010476		Lu9	3087904	Lus10003805	Lu7	2533284
Lus10010467		Lu9	3063652	Lus10003809	Lu7	2546330
Lus10010468		Lu9	3066259	Lus10003809	Lu7	2546330
Lus10003900	JN088293	Lu9	116032	Lus10003897	Lu9	103989
Lus10003897		Lu9	103989	Lus10003900	Lu9	116032
Lus10003898		Lu9	110039	Lus10003900	Lu9	116032
Lus10029403		Lu15	2422966	Lus10004200	Lu1	13211560
Lus10029404		Lu15	2426148	Lus10004200	Lu1	13211560
Lus10021273		Lu6	20752713	Lus10004200	Lu1	13211560
Lus10027483		Lu10	2643435	Lus10004381	Lu9	5666704
Lus10040178	JN088350	Lu7	5240790	Lus10004381	Lu9	5666704
Lus10017201	JN088380	Lu6	15300444	Lus10004670	Lu9	5057510
Lus10040242		Lu7	4904258	Lus10004670	Lu9	5057510
Lus10040243		Lu7	4903222	Lus10004671	Lu9	5060401
Lus10040244		Lu7	4901988	Lus10004671	Lu9	5060401
Lus10040246		Lu7	4893883	Lus10004671	Lu9	5060401
Lus10037268	JN088344	Lu3	2704305	Lus10004672	Lu9	5062688
Lus10040245		Lu7	4895962	Lus10004672	Lu9	5062688
Lus10005334		Lu4	8705341	Lus10005950	Lu15	9086095
Lus10029452	JN088290	Lu4	3514658	Lus10005950	Lu15	9086095
Lus10029453	JN088301	Lu4	3506074	Lus10005951	Lu15	9090975
Lus10008248		Lu15	3988864	Lus10006280	Lu1	14328642
Lus10006720		Lu5	1375585	Lus10006352	Lu8	22769176
Lus10006721	UGT74S5,JN088328	Lu5	1377630	Lus10006352	Lu8	22769176
Lus10014148	UGT74S4,JN088327	Lu14	10371594	Lus10006353	Lu8	22760160
Lus10006351	UGT74S5-1	Lu8	22772535	Lus10006721	Lu5	1377630
Lus10006352	UGT74S6,JN088329	Lu8	22769176	Lus10006721	Lu5	1377630
Lus10019364		Lu3	11326144	Lus10007421	Lu10	7305891
Lus10014773		Lu15	14059349	Lus10007500	Lu7	972752
Lus10008976		Lu9	2013691	Lus10007500	Lu7	972752
Lus10012148		Lu7	3064126	Lus10007597	Lu9	3487094
Lus10013500	JN088399	Lu3	234649	Lus10007972	Lu3	6182091
Lus10013367		Lu14	3269612	Lus10008453	Lu14	4110549
Lus10013368		Lu14	3268701	Lus10008453	Lu14	4110549
Lus10028829		Lu7	1652987	Lus10008732	Lu4	6964836
Lus10029197		Lu1	9232197	Lus10008742	Lu4	6909022
Lus10028865	JN088410	Lu7	1500352	Lus10008955	Lu9	1917755
Lus10028863	JN088413	Lu7	1509249	Lus10008956	Lu9	1920285
Lus10028864		Lu7	1507854	Lus10008956	Lu9	1920285
Lus10007500		Lu7	972752	Lus10008976	Lu9	2013691
Lus10009409		Lu1	13735630	Lus10009412	Lu1	13717700
Lus10020556	JN088331	Lu14	5458338	Lus10009412	Lu1	13717700
Lus10024544		Lu13	8024410	Lus10009556	Lu9	24020850
Lus10014831	JN088382	Lu15	14431023	Lus10009876	Lu4	1962007
Lus10010240		Lu2	14364082	Lus10010239	Lu2	14360126
Lus10003809		Lu7	2546330	Lus10010468	Lu9	3066259
Lus10010469		Lu9	3068757	Lus10010468	Lu9	3066259
Lus10027335		Lu11	360202	Lus10010476	Lu9	3087904
Lus10003805	JN088288	Lu7	2533284	Lus10010476	Lu9	3087904
Lus10013652		Lu2	4618944	Lus10010665	Lu13	4283990
Lus10013653		Lu2	4620785	Lus10010665	Lu13	4283990
Lus10011662		Lu9	15421808	Lus10010665	Lu13	4283990
Lus10022815		Lu10	20887885	Lus10011882	Lu9	23181766
Lus10011883		Lu9	23174971	Lus10011882	Lu9	23181766
Lus10016268	JN088316	Lu1	5614415	Lus10012011	Lu1	6715399
Lus10007597		Lu9	3487094	Lus10012148	Lu7	3064126
Lus10025711	JN088405	Lu1	1829871	Lus10012726	Lu3	24356658
Lus10027850	JN088403	Lu1	4716132	Lus10012726	Lu3	24356658
Lus10001858		Lu1	15319008	Lus10013337	Lu14	3453205
Lus10008453	JN088351	Lu14	4110549	Lus10013337	Lu14	3453205
Lus10007971		Lu3	6183370	Lus10013500	Lu3	234649
Lus10007972	JN088398	Lu3	6182091	Lus10013500	Lu3	234649
Lus10010665	JN088373	Lu13	4283990	Lus10013652	Lu2	4618944
Lus10013919		Lu15	1406313	Lus10013920	Lu15	1401398
Lus10027513		Lu10	2802155	Lus10013921	Lu15	1398567
Lus10013920	JN088378	Lu15	1401398	Lus10013922	Lu15	1394045
Lus10013921		Lu15	1398567	Lus10013922	Lu15	1394045
Lus10013923	JN088377	Lu15	1391359	Lus10013922	Lu15	1394045
Lus10001880		Lu3	9780001	Lus10013922	Lu15	1394045
Lus10027514		Lu10	2803316	Lus10013923	Lu15	1391359
Lus10013922		Lu15	1394045	Lus10013923	Lu15	1391359
Lus10013924	JN088376	Lu15	1388923	Lus10013923	Lu15	1391359
Lus10013925	JN088374	Lu15	1384813	Lus10013924	Lu15	1388923
Lus10000992		Lu3	10048451	Lus10013924	Lu15	1388923
Lus10000993		Lu3	10050204	Lus10013924	Lu15	1388923
Lus10000991		Lu3	10041562	Lus10013925	Lu15	1384813
Lus10008742	UGT74S2,JN088325	Lu4	6909022	Lus10014148	Lu14	10371594
Lus10006353	UGT74S3,JN088326	Lu8	22760160	Lus10014148	Lu14	10371594
Lus10031569		Lu12	20282549	Lus10014357	Lu2	3189535
Lus10026065		Lu13	1386113	Lus10014357	Lu2	3189535
Lus10027739	JN088306	Lu1	4243140	Lus10014402	Lu6	19337427
Lus10014401	JN088305	Lu6	19343458	Lus10014402	Lu6	19337427
Lus10023893	JN088312	Lu8	6164821	Lus10014403	Lu6	19326001
Lus10023894	JN088309	Lu8	6161534	Lus10014404	Lu6	19322368
Lus10023938		Lu8	5956678	Lus10014437	Lu6	19113599
Lus10032187		Lu13	19948493	Lus10014499	Lu2	22582273
Lus10009876	JN088383	Lu4	1962007	Lus10014831	Lu15	14431023
Lus10004670	JN088381	Lu9	5057510	Lus10014831	Lu15	14431023
Lus10019989	JN088336	Lu12	471099	Lus10015515	Lu7	21775198
Lus10021610	JN088338	Lu5	6667857	Lus10015515	Lu7	21775198
Lus10003457		Lu3	5131898	Lus10015744	Lu4	13434808
Lus10015746	JN088359	Lu4	13428372	Lus10015745	Lu4	13432511
Lus10003456		Lu3	5129788	Lus10015746	Lu4	13428372
Lus10015745	JN088358	Lu4	13432511	Lus10015746	Lu4	13428372
Lus10003454	JN088353,JX011636	Lu3	5124414	Lus10015749	Lu4	13423221
Lus10021163		Lu3	171191	Lus10015749	Lu4	13423221
Lus10015744	JN088354	Lu4	13434808	Lus10015749	Lu4	13423221
Lus10015751	JN088356	Lu4	13417832	Lus10015749	Lu4	13423221
Lus10015753	JN088361	Lu4	13411753	Lus10015750	Lu4	13420461
Lus10003453	JN088355	Lu3	5111524	Lus10015751	Lu4	13417832
Lus10031068	JN088352	Lu9	6960068	Lus10015751	Lu4	13417832
Lus10003452		Lu3	5110883	Lus10015753	Lu4	13411753
Lus10015750		Lu4	13420461	Lus10015753	Lu4	13411753
Lus10037008		Lu3	4920302	Lus10015797	Lu4	13190586
Lus10016128	JN088384	Lu14	6409430	Lus10016126	Lu14	6433322
Lus10021437	JN088388	Lu14	7212569	Lus10016126	Lu14	6433322
Lus10021438	JN088386	Lu14	7209763	Lus10016126	Lu14	6433322
Lus10021439		Lu14	7208113	Lus10016126	Lu14	6433322
Lus10012011	JX174449	Lu1	6715399	Lus10016268	Lu1	5614415
Lus10003322		Lu14	9839016	Lus10016268	Lu1	5614415
Lus10003323	JN088315	Lu14	9843174	Lus10016268	Lu1	5614415
Lus10014437	JN088314	Lu6	19113599	Lus10016268	Lu1	5614415
Lus10023939	JN088313	Lu8	5954772	Lus10016268	Lu1	5614415
Lus10016459	JN088339	Lu12	4455528	Lus10016460	Lu12	4461502
Lus10016461	JN088340	Lu12	4464159	Lus10016460	Lu12	4461502
Lus10016460	JN088342	Lu12	4461502	Lus10016461	Lu12	4464159
Lus10017203		Lu6	15295676	Lus10017201	Lu6	15300444
Lus10028572		Lu14	1538342	Lus10018878	Lu1	25316794
Lus10007421	JN088371,HQ433588	Lu10	7305891	Lus10019364	Lu3	11326144
Lus10027862		Lu1	5111701	Lus10019808	Lu6	17409872
Lus10019809	JN088362	Lu6	17414221	Lus10019808	Lu6	17409872
Lus10019808	JN088364	Lu6	17409872	Lus10019809	Lu6	17414221
Lus10019832	JN088319	Lu6	17542636	Lus10019831	Lu6	17537579
Lus10010239	JN088307	Lu2	14360126	Lus10019832	Lu6	17542636
Lus10019829		Lu6	17530339	Lus10019832	Lu6	17542636
Lus10019831	JN088321	Lu6	17537579	Lus10019832	Lu6	17542636
Lus10019834		Lu6	17549521	Lus10019833	Lu6	17547163
Lus10019835	JN088317	Lu6	17551179	Lus10019833	Lu6	17547163
Lus10019833	JN088302	Lu6	17547163	Lus10019835	Lu6	17551179
Lus10015515	JN088335	Lu7	21775198	Lus10019989	Lu12	471099
Lus10026927	JN088418	Lu13	2555156	Lus10020124	Lu2	3550654
Lus10009556		Lu9	24020850	Lus10020381	Lu10	22157876
Lus10009408		Lu1	13735870	Lus10020556	Lu14	5458338
Lus10009412		Lu1	13717700	Lus10020556	Lu14	5458338
Lus10009417		Lu1	13686317	Lus10020556	Lu14	5458338
Lus10020559	JN088330,JX011635	Lu14	5465929	Lus10020556	Lu14	5458338
Lus10024834		Lu9	21873820	Lus10020559	Lu14	5465929
Lus10004200		Lu1	13211560	Lus10021273	Lu6	20752713
Lus10013576		Lu8	331668	Lus10021273	Lu6	20752713
Lus10016126	JN088387	Lu14	6433322	Lus10021437	Lu14	7212569
Lus10016127	JN088385	Lu14	6430869	Lus10021438	Lu14	7209763
Lus10034650	JN088396,JX011634	Lu13	16903531	Lus10021718	Lu2	19808361
Lus10034585		Lu13	16398831	Lus10021805	Lu2	17938247
Lus10022221	JN088402	Lu8	18745810	Lus10022220	Lu8	18749860
Lus10022222	JN088401	Lu8	18740589	Lus10022220	Lu8	18749860
Lus10022220	JN088400	Lu8	18749860	Lus10022222	Lu8	18740589
Lus10024892		Lu9	22195995	Lus10022925	Lu10	20302468
Lus10014403	JN088311	Lu6	19326001	Lus10023893	Lu8	6164821
Lus10014404	JN088310	Lu6	19322368	Lus10023894	Lu8	6161534
Lus10014438		Lu6	19111131	Lus10023939	Lu8	5954772
Lus10041715	JN088295	Lu4	15910030	Lus10024035	Lu5	18972500
Lus10041713	JN088297	Lu4	15897401	Lus10024037	Lu5	18982485
Lus10029466		Lu4	3409747	Lus10024117	Lu5	19401750
Lus10029469		Lu4	3381682	Lus10024117	Lu5	19401750
Lus10024118	JN088334	Lu5	19410324	Lus10024117	Lu5	19401750
Lus10024117	JN088333	Lu5	19401750	Lus10024118	Lu5	19410324
Lus10041786		Lu4	16253155	Lus10024281	Lu6	22670789
Lus10025741	JN088370	Lu1	1958114	Lus10024583	Lu8	23459422
Lus10041055	JN088366	Lu15	9939035	Lus10024583	Lu8	23459422
Lus10032218	JN088368	Lu5	1923233	Lus10024583	Lu8	23459422
Lus10032220		Lu5	1929488	Lus10024583	Lu8	23459422
Lus10022925		Lu10	20302468	Lus10024892	Lu9	22195995
Lus10031819	JN088407	Lu10	972689	Lus10025513	Lu14	2786008
Lus10025514		Lu14	2782174	Lus10025513	Lu14	2786008
Lus10025515		Lu14	2781122	Lus10025513	Lu14	2786008
Lus10012726	JN088406	Lu3	24356658	Lus10025711	Lu1	1829871
Lus10000632	JN088379	Lu3	22456306	Lus10025741	Lu1	1958114
Lus10038246		Lu11	5580531	Lus10025854	Lu1	2440152
Lus10038247		Lu11	5582594	Lus10025854	Lu1	2440152
Lus10014357		Lu2	3189535	Lus10026065	Lu13	1386113
Lus10042260	JN088389	Lu1	3823324	Lus10026393	Lu11	4192583
Lus10042259		Lu1	3825615	Lus10026394	Lu11	4190360
Lus10042241		Lu1	3894056	Lus10026412	Lu11	4118856
Lus10036087	JN088283	Lu1	923441	Lus10026795	Lu1	18367280
Lus10027334		Lu11	360649	Lus10026795	Lu1	18367280
Lus10026926	JN088416	Lu13	2563597	Lus10026927	Lu13	2555156
Lus10020124	JN088417	Lu2	3550654	Lus10026927	Lu13	2555156
Lus10014402	JN088308	Lu6	19337427	Lus10027739	Lu1	4243140
Lus10042242		Lu1	3893013	Lus10027850	Lu1	4716132
Lus10002810		Lu1	3963493	Lus10027862	Lu1	5111701
Lus10018878		Lu1	25316794	Lus10028572	Lu14	1538342
Lus10008956	JN088412	Lu9	1920285	Lus10028863	Lu7	1509249
Lus10006280	JN088414,JX011633	Lu1	14328642	Lus10028865	Lu7	1500352
Lus10008955	JN088411	Lu9	1917755	Lus10028865	Lu7	1500352
Lus10005950	JN088289	Lu15	9086095	Lus10029452	Lu4	3514658
Lus10005335		Lu4	8704774	Lus10029452	Lu4	3514658
Lus10027542		Lu10	2917812	Lus10029453	Lu4	3506074
Lus10005951	JN088300	Lu15	9090975	Lus10029453	Lu4	3506074
Lus10025513	JN088409	Lu14	2786008	Lus10031819	Lu10	972689
Lus10014499		Lu2	22582273	Lus10032187	Lu13	19948493
Lus10032219		Lu5	1927314	Lus10032218	Lu5	1923233
Lus10024583		Lu8	23459422	Lus10032220	Lu5	1929488
Lus10024584		Lu8	23462908	Lus10032220	Lu5	1929488
Lus10033245		Lu3	26713875	Lus10033014	Lu10	8114903
Lus10034760		Lu5	4234133	Lus10033297	Lu3	27012259
Lus10021805		Lu2	17938247	Lus10034585	Lu13	16398831
Lus10021718	JN088395	Lu2	19808361	Lus10034650	Lu13	16903531
Lus10021719		Lu2	19808080	Lus10034650	Lu13	16903531
Lus10019201		Lu3	4306205	Lus10034650	Lu13	16903531
Lus10016475		Lu12	4507356	Lus10034760	Lu5	4234133
Lus10033297		Lu3	27012259	Lus10034760	Lu5	4234133
Lus10036088	JN088287	Lu1	927739	Lus10036086	Lu1	921286
Lus10026793	JN088285	Lu1	18350233	Lus10036087	Lu1	923441
Lus10026795	JN088282	Lu1	18367280	Lus10036087	Lu1	923441
Lus10036086	JN088286	Lu1	921286	Lus10036088	Lu1	927739
Lus10015797		Lu4	13190586	Lus10037008	Lu3	4920302
Lus10037117		Lu3	3484134	Lus10037115	Lu3	3488018
Lus10037114		Lu3	3489348	Lus10037117	Lu3	3484134
Lus10037115		Lu3	3488018	Lus10037117	Lu3	3484134
Lus10004671	JN088343	Lu9	5060401	Lus10037268	Lu3	2704305
Lus10004672		Lu9	5062688	Lus10037268	Lu3	2704305
Lus10025854	JN088345	Lu1	2440152	Lus10038246	Lu11	5580531
Lus10013337	JN088348	Lu14	3453205	Lus10040178	Lu7	5240790
Lus10004381	JN088349	Lu9	5666704	Lus10040178	Lu7	5240790
Lus10004673		Lu9	5064730	Lus10040246	Lu7	4893883
Lus10004674		Lu9	5065265	Lus10040246	Lu7	4893883
Lus10026912		Lu13	2646432	Lus10041055	Lu15	9939035
Lus10037262		Lu3	2727791	Lus10041055	Lu15	9939035
Lus10006169		Lu4	8467390	Lus10041055	Lu15	9939035
Lus10024037	JN088298	Lu5	18982485	Lus10041713	Lu4	15897401
Lus10024035	JN088294	Lu5	18972500	Lus10041715	Lu4	15910030
Lus10024281		Lu6	22670789	Lus10041786	Lu4	16253155
Lus10026412		Lu11	4118856	Lus10042241	Lu1	3894056
Lus10026410		Lu11	4120537	Lus10042242	Lu1	3893013
Lus10026411		Lu11	4119933	Lus10042242	Lu1	3893013
Lus10026393		Lu11	4192583	Lus10042260	Lu1	3823324
Lus10026394	JN088390	Lu11	4190360	Lus10042260	Lu1	3823324
Lus10042262	JN088392	Lu1	3818361	Lus10042261	Lu1	3820666
Lus10042263		Lu1	3817649	Lus10042261	Lu1	3820666
Lus10042261	JN088391	Lu1	3820666	Lus10042262	Lu1	3818361
Lus10042264		Lu1	3816599	Lus10042262	Lu1	3818361
Lus10027880		Lu1	5208525	no duplication found
Lus10031248	JN088408	Lu11	20747637	no duplication found
Lus10035903	JN088369	Lu11	6172523	no duplication found
Lus10035921		Lu11	6240226	no duplication found
Lus10035951	JN088404	Lu11	6378557	no duplication found
Lus10039236		Lu11	19580367	no duplication found
Lus10039237		Lu11	19578590	no duplication found
Lus10039277	JN088375	Lu11	19414558	no duplication found
Lus10039299		Lu11	19304910	no duplication found
Lus10039300		Lu11	19304198	no duplication found
Lus10039301	JN088393	Lu11	19301058	no duplication found
Lus10039302	JN088394	Lu11	19298871	no duplication found
Lus10031388	JN088365	Lu12	21057271	no duplication found
Lus10034699	JN088360	Lu13	17156769	no duplication found
Lus10035681		Lu14	20189528	no duplication found
Lus10039037	JN088284	Lu14	22718731	no duplication found
Lus10039041	JN088332	Lu14	22697851	no duplication found
Lus10011469		Lu15	2896573	no duplication found
Lus10037523		Lu3	30996019	no duplication found
Lus10040533		Lu3	6526159	no duplication found
Lus10040590		Lu3	6972631	no duplication found
Lus10040591	JN088337	Lu3	6973481	no duplication found
Lus10040724		Lu3	7593896	no duplication found
Lus10040725	JN088341	Lu3	7600035	no duplication found
Lus10040757		Lu3	7722472	no duplication found
Lus10010712	JN088323	Lu4	10955824	no duplication found
Lus10036837	JN088397	Lu4	11771462	no duplication found
Lus10036840		Lu4	11762232	no duplication found
Lus10036967		Lu4	11230616	no duplication found
Lus10036969		Lu4	11220523	no duplication found
Lus10008279		Lu5	3667156	no duplication found
Lus10028338		Lu5	18560061	no duplication found
Lus10039588	JN088299	Lu5	19847505	no duplication found
Lus10010943		Lu6	207436	no duplication found
Lus10019836		Lu6	17553474	no duplication found
Lus10033686		Lu6	1075241	no duplication found
Lus10043445	JN088415	Lu6	3242891	no duplication found
Lus10043446		Lu6	3241235	no duplication found
Lus10017825	UGT74S1,JN088324,JX011632	Lu7	7768098	no duplication found
Lus10017826		Lu7	7772976	no duplication found
Lus10035452		Lu7	6542931	no duplication found
Lus10014079	JN088304	Lu8	4477294	no duplication found
Lus10014080		Lu8	4470424	no duplication found
Lus10014081		Lu8	4466141	no duplication found
Lus10014082	JN088303	Lu8	4463443	no duplication found
Lus10014083	JN088320	Lu8	4460253	no duplication found
Lus10014084	JN088322	Lu8	4457182	no duplication found
Lus10014086	JN088318	Lu8	4450152	no duplication found
Lus10014105	JN088363	Lu8	4360483	no duplication found
Lus10003944	JN088296	Lu9	14768365	no duplication found
Lus10008975		Lu9	2012828	no duplication found
Lus10017542	JN088372	Lu9	2590429	no duplication found
Lus10024486	UGT74S3-1	Lu9	8307398	no duplication found
Lus10028977		Lu9	1301567	no duplication found
Lus10001905	JN088292,JX011637	scaffold255	43049	no duplication found
Lus10001906	JN088291	scaffold255	47179	no duplication found
Lus10000309		scaffold4092	590	no duplication found
Lus10005004		Unknown	3661476	no duplication found
				Total	299
				no duplication found	58
