# Supplementary material for: UGT74S1 is the key player in controlling secoisolariciresinol diglucoside (SDG) formation in flax
Source: BMC Plant Biol. 2017 Feb 2;17:35. doi: 10.1186/s12870-017-0982-x (PMC5290659; doi:10.1186/s12870-017-0982-x)
Supplement: Additional file 7: Table S3. — Ka, Ks, Ka/Ks and divergence time for 15,616 UGT genes pairs after filtration. (XLSX 641 kb) [file 12870_2017_982_MOESM7_ESM.xlsx]

## Sheet: Sheet1
Additional File 7: Table S3 - Ka, Ks, Ka/Ks and divergence time for 15616 UGT genes pairs after filtration
Gene 1	Gene 2	Dist Ka	Dist Ks	Ka/Ks	Time (MYA)
Lus10042262	Lus10008742	0.300077	0.0309322	9.70113	2.3794
Lus10042264	Lus10008742	0.391943	0.0329723	11.887	2.53633
Lus10042262	Lus10010240	0.612034	0.0365926	16.7256	2.81482
Lus10042262	Lus10010239	0.376347	0.0365926	10.2848	2.81482
Lus10042264	Lus10010240	0.738963	0.0394828	18.7161	3.03714
Lus10042264	Lus10010239	0.471456	0.0394828	11.9408	3.03714
Lus10010665	Lus10014148	0.537508	0.0790204	6.80215	6.07849
Lus10004381	Lus10042261	0.537508	0.0790204	6.80215	6.07849
Lus10042261	Lus10040178	0.537508	0.0790204	6.80215	6.07849
Lus10014148	Lus10017542	0.400562	0.0811602	4.93545	6.24309
Lus10027334	Lus10006720	0.287244	0.0834192	3.44338	6.41686
Lus10039037	Lus10006720	0.287244	0.0834192	3.44338	6.41686
Lus10014148	Lus10000993	0.287244	0.0834192	3.44338	6.41686
Lus10010665	Lus10024486	0.51986	0.0834192	6.2319	6.41686
Lus10024035	Lus10027334	0.190897	0.0858078	2.22471	6.6006
Lus10016459	Lus10027334	0.108623	0.0858078	1.26589	6.6006
Lus10025513	Lus10027334	0.108623	0.0858078	1.26589	6.6006
Lus10027334	Lus10041715	0.190897	0.0858078	2.22471	6.6006
Lus10027334	Lus10012726	0.190897	0.0858078	2.22471	6.6006
Lus10024035	Lus10039037	0.190897	0.0858078	2.22471	6.6006
Lus10016459	Lus10039037	0.108623	0.0858078	1.26589	6.6006
Lus10025513	Lus10039037	0.108623	0.0858078	1.26589	6.6006
Lus10041715	Lus10039037	0.190897	0.0858078	2.22471	6.6006
Lus10012726	Lus10039037	0.190897	0.0858078	2.22471	6.6006
Lus10006169	Lus10006720	0.51148	0.0858078	5.96077	6.6006
Lus10004381	Lus10042262	0.51148	0.0858078	5.96077	6.6006
Lus10004381	Lus10024584	1.08309	0.0858078	12.6222	6.6006
Lus10027334	Lus10043445	0.283322	0.0858078	3.30182	6.6006
Lus10039037	Lus10043445	0.283322	0.0858078	3.30182	6.6006
Lus10010665	Lus10008742	0.658289	0.0858078	7.67167	6.6006
Lus10017542	Lus10024486	0.388758	0.0858078	4.53057	6.6006
Lus10009417	Lus10036967	0.51148	0.0858078	5.96077	6.6006
Lus10016268	Lus10036967	0.108623	0.0858078	1.26589	6.6006
Lus10012011	Lus10036967	0.108623	0.0858078	1.26589	6.6006
Lus10042262	Lus10040178	0.51148	0.0858078	5.96077	6.6006
Lus10024584	Lus10040178	1.08309	0.0858078	12.6222	6.6006
Lus10027334	Lus10028865	0.283322	0.0858078	3.30182	6.6006
Lus10039037	Lus10028865	0.283322	0.0858078	3.30182	6.6006
Lus10006720	Lus10023939	0.385918	0.0870541	4.43308	6.69647
Lus10010665	Lus10025741	0.507395	0.0870541	5.8285	6.69647
Lus10035951	Lus10027334	0.383119	0.0883373	4.33701	6.79518
Lus10024035	Lus10006169	0.646668	0.0883373	7.32044	6.79518
Lus10016459	Lus10006169	0.646668	0.0883373	7.32044	6.79518
Lus10025513	Lus10006169	0.646668	0.0883373	7.32044	6.79518
Lus10041715	Lus10006169	0.646668	0.0883373	7.32044	6.79518
Lus10012726	Lus10006169	0.823959	0.0883373	9.32742	6.79518
Lus10035951	Lus10039037	0.383119	0.0883373	4.33701	6.79518
Lus10014148	Lus10042262	0.383119	0.0883373	4.33701	6.79518
Lus10014148	Lus10026393	0.383119	0.0883373	4.33701	6.79518
Lus10010468	Lus10017201	0.503376	0.0883373	5.69834	6.79518
Lus10006169	Lus10043445	0.823959	0.0883373	9.32742	6.79518
Lus10042261	Lus10008742	0.279506	0.0883373	3.16408	6.79518
Lus10017542	Lus10008742	0.503376	0.0883373	5.69834	6.79518
Lus10000993	Lus10024486	0.279506	0.0883373	3.16408	6.79518
Lus10006169	Lus10028865	0.823959	0.0883373	9.32742	6.79518
Lus10014148	Lus10041055	0.503376	0.0883373	5.69834	6.79518
Lus10027334	Lus10006280	0.279506	0.0883373	3.16408	6.79518
Lus10039037	Lus10006280	0.279506	0.0883373	3.16408	6.79518
Lus10024035	Lus10023939	0.187303	0.0896589	2.08906	6.89684
Lus10016459	Lus10023939	0.187303	0.0896589	2.08906	6.89684
Lus10025513	Lus10023939	0.187303	0.0896589	2.08906	6.89684
Lus10041715	Lus10023939	0.187303	0.0896589	2.08906	6.89684
Lus10012726	Lus10023939	0.277637	0.0896589	3.0966	6.89684
Lus10023939	Lus10043445	0.277637	0.0896589	3.0966	6.89684
Lus10027850	Lus10028863	0.277637	0.0896589	3.0966	6.89684
Lus10027850	Lus10028864	0.277637	0.0896589	3.0966	6.89684
Lus10023939	Lus10028865	0.277637	0.0896589	3.0966	6.89684
Lus10009417	Lus10026926	0.377645	0.0910206	4.149	7.00159
Lus10003322	Lus10006169	0.377645	0.0910206	4.149	7.00159
Lus10041713	Lus10006720	0.275794	0.0910206	3.03001	7.00159
Lus10004381	Lus10042264	0.635473	0.0910206	6.98164	7.00159
Lus10014148	Lus10010469	0.186135	0.0910206	2.04497	7.00159
Lus10009417	Lus10017203	0.495534	0.0910206	5.44419	7.00159
Lus10000993	Lus10008742	0.377645	0.0910206	4.149	7.00159
Lus10042264	Lus10040178	0.635473	0.0910206	6.98164	7.00159
Lus10027334	Lus10028863	0.495534	0.0910206	5.44419	7.00159
Lus10039037	Lus10028863	0.495534	0.0910206	5.44419	7.00159
Lus10027334	Lus10028864	0.495534	0.0910206	5.44419	7.00159
Lus10039037	Lus10028864	0.495534	0.0910206	5.44419	7.00159
Lus10013924	Lus10021438	0.186135	0.0910206	2.04497	7.00159
Lus10036840	Lus10021438	0.186135	0.0910206	2.04497	7.00159
Lus10036837	Lus10021438	0.186135	0.0910206	2.04497	7.00159
Lus10006720	Lus10037114	0.630029	0.0924245	6.81669	7.10958
Lus10010665	Lus10015750	0.799764	0.0924245	8.65316	7.10958
Lus10014148	Lus10042260	0.374967	0.0924245	4.05701	7.10958
Lus10035951	Lus10023939	0.491707	0.0924245	5.32009	7.10958
Lus10027850	Lus10008955	0.374967	0.0924245	4.05701	7.10958
Lus10031388	Lus10025741	0.374967	0.0924245	4.05701	7.10958
Lus10000993	Lus10025741	0.273974	0.0924245	2.9643	7.10958
Lus10010943	Lus10025741	0.374967	0.0924245	4.05701	7.10958
Lus10000632	Lus10025741	0.374967	0.0924245	4.05701	7.10958
Lus10027850	Lus10006353	0.630029	0.0924245	6.81669	7.10958
Lus10023939	Lus10006280	0.374967	0.0924245	4.05701	7.10958
Lus10024035	Lus10041713	0.272179	0.0938724	2.89946	7.22095
Lus10016459	Lus10041713	0.183842	0.0938724	1.95842	7.22095
Lus10025513	Lus10041713	0.183842	0.0938724	1.95842	7.22095
Lus10041713	Lus10041715	0.272179	0.0938724	2.89946	7.22095
Lus10041713	Lus10012726	0.272179	0.0938724	2.89946	7.22095
Lus10014148	Lus10042264	0.487941	0.0938724	5.19792	7.22095
Lus10014401	Lus10010468	0.487941	0.0938724	5.19792	7.22095
Lus10006720	Lus10014080	0.372328	0.0938724	3.96632	7.22095
Lus10003944	Lus10001905	0.183842	0.0938724	1.95842	7.22095
Lus10031248	Lus10001905	0.272179	0.0938724	2.89946	7.22095
Lus10039041	Lus10017201	0.272179	0.0938724	2.89946	7.22095
Lus10041713	Lus10043445	0.372328	0.0938724	3.96632	7.22095
Lus10042262	Lus10024486	0.372328	0.0938724	3.96632	7.22095
Lus10026393	Lus10024486	0.372328	0.0938724	3.96632	7.22095
Lus10024035	Lus10016127	0.372328	0.0938724	3.96632	7.22095
Lus10016459	Lus10016127	0.272179	0.0938724	2.89946	7.22095
Lus10025513	Lus10016127	0.272179	0.0938724	2.89946	7.22095
Lus10041715	Lus10016127	0.372328	0.0938724	3.96632	7.22095
Lus10012726	Lus10016127	0.372328	0.0938724	3.96632	7.22095
Lus10043445	Lus10016127	0.487941	0.0938724	5.19792	7.22095
Lus10013924	Lus10004670	0.183842	0.0938724	1.95842	7.22095
Lus10036840	Lus10004670	0.183842	0.0938724	1.95842	7.22095
Lus10036837	Lus10004670	0.183842	0.0938724	1.95842	7.22095
Lus10027334	Lus10008955	0.372328	0.0938724	3.96632	7.22095
Lus10039037	Lus10008955	0.372328	0.0938724	3.96632	7.22095
Lus10006169	Lus10028863	0.79204	0.0938724	8.43741	7.22095
Lus10006169	Lus10028864	0.79204	0.0938724	8.43741	7.22095
Lus10041713	Lus10028865	0.372328	0.0938724	3.96632	7.22095
Lus10016127	Lus10028865	0.487941	0.0938724	5.19792	7.22095
Lus10003154	Lus10025711	0.487941	0.0938724	5.19792	7.22095
Lus10027334	Lus10006353	0.272179	0.0938724	2.89946	7.22095
Lus10039037	Lus10006353	0.272179	0.0938724	2.89946	7.22095
Lus10024486	Lus10041055	0.487941	0.0938724	5.19792	7.22095
Lus10024035	Lus10037114	0.270408	0.0953664	2.83546	7.33588
Lus10016459	Lus10037114	0.270408	0.0953664	2.83546	7.33588
Lus10025513	Lus10037114	0.270408	0.0953664	2.83546	7.33588
Lus10041715	Lus10037114	0.270408	0.0953664	2.83546	7.33588
Lus10012726	Lus10037114	0.369726	0.0953664	3.8769	7.33588
Lus10037114	Lus10043445	0.369726	0.0953664	3.8769	7.33588
Lus10037114	Lus10020556	0.369726	0.0953664	3.8769	7.33588
Lus10006720	Lus10004671	0.369726	0.0953664	3.8769	7.33588
Lus10023939	Lus10028863	0.484234	0.0953664	5.07761	7.33588
Lus10023939	Lus10028864	0.484234	0.0953664	5.07761	7.33588
Lus10037114	Lus10028865	0.369726	0.0953664	3.8769	7.33588
Lus10014402	Lus10025741	0.484234	0.0953664	5.07761	7.33588
Lus10013924	Lus10003452	0.270408	0.0953664	2.83546	7.33588
Lus10036840	Lus10003452	0.270408	0.0953664	2.83546	7.33588
Lus10036837	Lus10003452	0.270408	0.0953664	2.83546	7.33588
Lus10035951	Lus10041713	0.367161	0.0969088	3.78873	7.45452
Lus10024035	Lus10014080	0.367161	0.0969088	3.78873	7.45452
Lus10016459	Lus10014080	0.268659	0.0969088	2.77229	7.45452
Lus10025513	Lus10014080	0.268659	0.0969088	2.77229	7.45452
Lus10041715	Lus10014080	0.367161	0.0969088	3.78873	7.45452
Lus10012726	Lus10014080	0.367161	0.0969088	3.78873	7.45452
Lus10026927	Lus10027862	0.268659	0.0969088	2.77229	7.45452
Lus10024035	Lus10040725	0.480584	0.0969088	4.95914	7.45452
Lus10016459	Lus10040725	0.480584	0.0969088	4.95914	7.45452
Lus10025513	Lus10040725	0.480584	0.0969088	4.95914	7.45452
Lus10041715	Lus10040725	0.480584	0.0969088	4.95914	7.45452
Lus10012726	Lus10040725	0.614271	0.0969088	6.33865	7.45452
Lus10014148	Lus10007972	0.268659	0.0969088	2.77229	7.45452
Lus10014080	Lus10043445	0.480584	0.0969088	4.95914	7.45452
Lus10040725	Lus10043445	0.614271	0.0969088	6.33865	7.45452
Lus10026393	Lus10008742	0.480584	0.0969088	4.95914	7.45452
Lus10010469	Lus10024486	0.268659	0.0969088	2.77229	7.45452
Lus10035951	Lus10016127	0.367161	0.0969088	3.78873	7.45452
Lus10006169	Lus10008955	0.985293	0.0969088	10.1672	7.45452
Lus10026926	Lus10039301	0.367161	0.0969088	3.78873	7.45452
Lus10017203	Lus10039301	0.181605	0.0969088	1.87398	7.45452
Lus10014080	Lus10028865	0.480584	0.0969088	4.95914	7.45452
Lus10040725	Lus10028865	0.614271	0.0969088	6.33865	7.45452
Lus10027334	Lus10025711	0.614271	0.0969088	6.33865	7.45452
Lus10039037	Lus10025711	0.614271	0.0969088	6.33865	7.45452
Lus10006169	Lus10006353	0.777069	0.0969088	8.01856	7.45452
Lus10027513	Lus10021438	0.181605	0.0969088	1.87398	7.45452
Lus10029466	Lus10021438	0.268659	0.0969088	2.77229	7.45452
Lus10034650	Lus10021438	0.480584	0.0969088	4.95914	7.45452
Lus10013925	Lus10021438	0.103613	0.0969088	1.06918	7.45452
Lus10013923	Lus10021438	0.103613	0.0969088	1.06918	7.45452
Lus10008742	Lus10041055	0.614271	0.0969088	6.33865	7.45452
Lus10041713	Lus10006280	0.268659	0.0969088	2.77229	7.45452
Lus10016127	Lus10006280	0.268659	0.0969088	2.77229	7.45452
Lus10035951	Lus10037114	0.476992	0.098502	4.84246	7.57708
Lus10016268	Lus10037114	0.364632	0.098502	3.70178	7.57708
Lus10037114	Lus10012011	0.364632	0.098502	3.70178	7.57708
Lus10000993	Lus10015750	0.476992	0.098502	4.84246	7.57708
Lus10042260	Lus10024486	0.364632	0.098502	3.70178	7.57708
Lus10027850	Lus10004670	0.266933	0.098502	2.70993	7.57708
Lus10024035	Lus10004671	0.266933	0.098502	2.70993	7.57708
Lus10016459	Lus10004671	0.266933	0.098502	2.70993	7.57708
Lus10025513	Lus10004671	0.266933	0.098502	2.70993	7.57708
Lus10041715	Lus10004671	0.266933	0.098502	2.70993	7.57708
Lus10012726	Lus10004671	0.364632	0.098502	3.70178	7.57708
Lus10043445	Lus10004671	0.364632	0.098502	3.70178	7.57708
Lus10015750	Lus10000632	0.364632	0.098502	3.70178	7.57708
Lus10023939	Lus10008955	0.364632	0.098502	3.70178	7.57708
Lus10027850	Lus10039302	0.266933	0.098502	2.70993	7.57708
Lus10004671	Lus10028865	0.364632	0.098502	3.70178	7.57708
Lus10024584	Lus10025741	0.476992	0.098502	4.84246	7.57708
Lus10023939	Lus10006353	0.364632	0.098502	3.70178	7.57708
Lus10025741	Lus10041055	0.364632	0.098502	3.70178	7.57708
Lus10037114	Lus10006280	0.476992	0.098502	4.84246	7.57708
Lus10009417	Lus10009412	0.473454	0.100149	4.72752	7.70373
Lus10026927	Lus10014401	0.26523	0.100149	2.64837	7.70373
Lus10014401	Lus10039041	0.26523	0.100149	2.64837	7.70373
Lus10020124	Lus10014105	0.26523	0.100149	2.64837	7.70373
Lus10035951	Lus10014080	0.473454	0.100149	4.72752	7.70373
Lus10026926	Lus10027862	0.362139	0.100149	3.61602	7.70373
Lus10035951	Lus10040725	0.604219	0.100149	6.03323	7.70373
Lus10027334	Lus10032218	0.26523	0.100149	2.64837	7.70373
Lus10039037	Lus10032218	0.26523	0.100149	2.64837	7.70373
Lus10010469	Lus10008742	0.26523	0.100149	2.64837	7.70373
Lus10042264	Lus10024486	0.473454	0.100149	4.72752	7.70373
Lus10027513	Lus10004670	0.362139	0.100149	3.61602	7.70373
Lus10029466	Lus10004670	0.473454	0.100149	4.72752	7.70373
Lus10034650	Lus10004670	0.362139	0.100149	3.61602	7.70373
Lus10013925	Lus10004670	0.26523	0.100149	2.64837	7.70373
Lus10013923	Lus10004670	0.26523	0.100149	2.64837	7.70373
Lus10010665	Lus10010240	0.762701	0.100149	7.61569	7.70373
Lus10010665	Lus10010239	0.604219	0.100149	6.03323	7.70373
Lus10027334	Lus10039302	0.26523	0.100149	2.64837	7.70373
Lus10039037	Lus10039302	0.26523	0.100149	2.64837	7.70373
Lus10014148	Lus10026795	0.362139	0.100149	3.61602	7.70373
Lus10041713	Lus10028863	0.473454	0.100149	4.72752	7.70373
Lus10041713	Lus10028864	0.473454	0.100149	4.72752	7.70373
Lus10027739	Lus10021438	0.26523	0.100149	2.64837	7.70373
Lus10014080	Lus10006280	0.473454	0.100149	4.72752	7.70373
Lus10040725	Lus10006280	0.473454	0.100149	4.72752	7.70373
Lus10006169	Lus10037114	0.35968	0.101851	3.53143	7.8347
Lus10035921	Lus10014079	0.599322	0.101851	5.88429	7.8347
Lus10014402	Lus10015750	0.263548	0.101851	2.58758	7.8347
Lus10042260	Lus10008742	0.46997	0.101851	4.61428	7.8347
Lus10035951	Lus10004671	0.46997	0.101851	4.61428	7.8347
Lus10037114	Lus10028863	0.599322	0.101851	5.88429	7.8347
Lus10037114	Lus10028864	0.599322	0.101851	5.88429	7.8347
Lus10010469	Lus10025741	0.35968	0.101851	3.53143	7.8347
Lus10023939	Lus10025711	0.75573	0.101851	7.41995	7.8347
Lus10006720	Lus10025854	0.46997	0.101851	4.61428	7.8347
Lus10004671	Lus10006280	0.35968	0.101851	3.53143	7.8347
Lus10027513	Lus10003452	0.263548	0.101851	2.58758	7.8347
Lus10034650	Lus10003452	0.46997	0.101851	4.61428	7.8347
Lus10013925	Lus10003452	0.178351	0.101851	1.75109	7.8347
Lus10013923	Lus10003452	0.178351	0.101851	1.75109	7.8347
Lus10003900	Lus10003944	0.261888	0.103613	2.52757	7.97021
Lus10027334	Lus10017825	0.357255	0.103613	3.44798	7.97021
Lus10017825	Lus10039037	0.357255	0.103613	3.44798	7.97021
Lus10003900	Lus10031248	0.357255	0.103613	3.44798	7.97021
Lus10036087	Lus10014148	0.466538	0.103613	4.50271	7.97021
Lus10024037	Lus10014105	0.261888	0.103613	2.52757	7.97021
Lus10035681	Lus10001905	0.357255	0.103613	3.44798	7.97021
Lus10037268	Lus10001905	0.357255	0.103613	3.44798	7.97021
Lus10003944	Lus10001906	0.261888	0.103613	2.52757	7.97021
Lus10031248	Lus10001906	0.357255	0.103613	3.44798	7.97021
Lus10001905	Lus10034699	0.594508	0.103613	5.73778	7.97021
Lus10006169	Lus10032218	0.466538	0.103613	4.50271	7.97021
Lus10027862	Lus10032220	0.357255	0.103613	3.44798	7.97021
Lus10014831	Lus10013924	0.357255	0.103613	3.44798	7.97021
Lus10007972	Lus10024486	0.261888	0.103613	2.52757	7.97021
Lus10009417	Lus10036969	0.466538	0.103613	4.50271	7.97021
Lus10003322	Lus10036969	0.357255	0.103613	3.44798	7.97021
Lus10014831	Lus10036840	0.357255	0.103613	3.44798	7.97021
Lus10014831	Lus10036837	0.357255	0.103613	3.44798	7.97021
Lus10010468	Lus10016126	0.357255	0.103613	3.44798	7.97021
Lus10027739	Lus10004670	0.466538	0.103613	4.50271	7.97021
Lus10042261	Lus10010240	0.357255	0.103613	3.44798	7.97021
Lus10017542	Lus10010240	0.94353	0.103613	9.10631	7.97021
Lus10042261	Lus10010239	0.261888	0.103613	2.52757	7.97021
Lus10017542	Lus10010239	0.594508	0.103613	5.73778	7.97021
Lus10041713	Lus10008955	0.466538	0.103613	4.50271	7.97021
Lus10016127	Lus10008955	0.594508	0.103613	5.73778	7.97021
Lus10014105	Lus10039277	0.261888	0.103613	2.52757	7.97021
Lus10006169	Lus10039302	0.748897	0.103613	7.22784	7.97021
Lus10014080	Lus10028863	0.466538	0.103613	4.50271	7.97021
Lus10014080	Lus10028864	0.466538	0.103613	4.50271	7.97021
Lus10041713	Lus10006353	0.357255	0.103613	3.44798	7.97021
Lus10016127	Lus10006353	0.466538	0.103613	4.50271	7.97021
Lus10024037	Lus10021438	0.261888	0.103613	2.52757	7.97021
Lus10013920	Lus10021438	0.357255	0.103613	3.44798	7.97021
Lus10013919	Lus10021438	0.357255	0.103613	3.44798	7.97021
Lus10013924	Lus10009876	0.357255	0.103613	3.44798	7.97021
Lus10036840	Lus10009876	0.357255	0.103613	3.44798	7.97021
Lus10036837	Lus10009876	0.357255	0.103613	3.44798	7.97021
Lus10006721	Lus10003452	0.466538	0.103613	4.50271	7.97021
Lus10035921	Lus10042242	0.742195	0.105436	7.03926	8.1105
Lus10037114	Lus10017201	0.589774	0.105436	5.59364	8.1105
Lus10035951	Lus10015744	0.463158	0.105436	4.39277	8.1105
Lus10034650	Lus10015744	0.463158	0.105436	4.39277	8.1105
Lus10024584	Lus10015750	0.354862	0.105436	3.36565	8.1105
Lus10023939	Lus10032218	0.354862	0.105436	3.36565	8.1105
Lus10037114	Lus10008955	0.463158	0.105436	4.39277	8.1105
Lus10027850	Lus10008956	0.463158	0.105436	4.39277	8.1105
Lus10023939	Lus10039302	0.260249	0.105436	2.4683	8.1105
Lus10037114	Lus10039301	0.354862	0.105436	3.36565	8.1105
Lus10004671	Lus10028863	0.463158	0.105436	4.39277	8.1105
Lus10004671	Lus10028864	0.463158	0.105436	4.39277	8.1105
Lus10024035	Lus10025854	0.354862	0.105436	3.36565	8.1105
Lus10016459	Lus10025854	0.354862	0.105436	3.36565	8.1105
Lus10025513	Lus10025854	0.354862	0.105436	3.36565	8.1105
Lus10041715	Lus10025854	0.354862	0.105436	3.36565	8.1105
Lus10012726	Lus10025854	0.463158	0.105436	4.39277	8.1105
Lus10043445	Lus10025854	0.463158	0.105436	4.39277	8.1105
Lus10028865	Lus10025854	0.463158	0.105436	4.39277	8.1105
Lus10037114	Lus10006353	0.589774	0.105436	5.59364	8.1105
Lus10034699	Lus10001880	2.47977	0.105436	23.5191	8.1105
Lus10015750	Lus10041055	0.260249	0.105436	2.4683	8.1105
Lus10015744	Lus10006280	0.463158	0.105436	4.39277	8.1105
Lus10006169	Lus10003452	0.463158	0.105436	4.39277	8.1105
Lus10027739	Lus10003452	0.260249	0.105436	2.4683	8.1105
Lus10027542	Lus10031388	0.352503	0.107326	3.28442	8.25582
Lus10041713	Lus10014105	0.352503	0.107326	3.28442	8.25582
Lus10034650	Lus10019808	0.352503	0.107326	3.28442	8.25582
Lus10019989	Lus10008248	0.585119	0.107326	5.45181	8.25582
Lus10010475	Lus10017201	0.352503	0.107326	3.28442	8.25582
Lus10006721	Lus10015744	0.352503	0.107326	3.28442	8.25582
Lus10014401	Lus10032220	0.352503	0.107326	3.28442	8.25582
Lus10007972	Lus10008742	0.175211	0.107326	1.63252	8.25582
Lus10019831	Lus10013924	0.352503	0.107326	3.28442	8.25582
Lus10006169	Lus10036969	0.585119	0.107326	5.45181	8.25582
Lus10019831	Lus10036840	0.352503	0.107326	3.28442	8.25582
Lus10019831	Lus10036837	0.352503	0.107326	3.28442	8.25582
Lus10008248	Lus10016126	0.459828	0.107326	4.28442	8.25582
Lus10027542	Lus10010943	0.352503	0.107326	3.28442	8.25582
Lus10031388	Lus10015515	0.459828	0.107326	4.28442	8.25582
Lus10010943	Lus10015515	0.459828	0.107326	4.28442	8.25582
Lus10024037	Lus10004670	0.25863	0.107326	2.40977	8.25582
Lus10013920	Lus10004670	0.352503	0.107326	3.28442	8.25582
Lus10013919	Lus10004670	0.352503	0.107326	3.28442	8.25582
Lus10031388	Lus10010240	0.459828	0.107326	4.28442	8.25582
Lus10000993	Lus10010240	0.459828	0.107326	4.28442	8.25582
Lus10010943	Lus10010240	0.459828	0.107326	4.28442	8.25582
Lus10031388	Lus10010239	0.25863	0.107326	2.40977	8.25582
Lus10000993	Lus10010239	0.352503	0.107326	3.28442	8.25582
Lus10010943	Lus10010239	0.25863	0.107326	2.40977	8.25582
Lus10027542	Lus10000632	0.25863	0.107326	2.40977	8.25582
Lus10015515	Lus10000632	0.459828	0.107326	4.28442	8.25582
Lus10014080	Lus10008955	0.352503	0.107326	3.28442	8.25582
Lus10040725	Lus10008955	0.459828	0.107326	4.28442	8.25582
Lus10027334	Lus10008956	0.585119	0.107326	5.45181	8.25582
Lus10039037	Lus10008956	0.585119	0.107326	5.45181	8.25582
Lus10024486	Lus10026795	0.352503	0.107326	3.28442	8.25582
Lus10027542	Lus10026793	0.352503	0.107326	3.28442	8.25582
Lus10015515	Lus10026793	0.459828	0.107326	4.28442	8.25582
Lus10041713	Lus10025711	0.585119	0.107326	5.45181	8.25582
Lus10016127	Lus10025711	0.585119	0.107326	5.45181	8.25582
Lus10014080	Lus10006353	0.175211	0.107326	1.63252	8.25582
Lus10040725	Lus10006353	0.459828	0.107326	4.28442	8.25582
Lus10013921	Lus10021438	0.25863	0.107326	2.40977	8.25582
Lus10013922	Lus10021438	0.25863	0.107326	2.40977	8.25582
Lus10021437	Lus10021438	0.352503	0.107326	3.28442	8.25582
Lus10023939	Lus10003452	0.459828	0.107326	4.28442	8.25582
Lus10017825	Lus10023939	0.456547	0.109284	4.17763	8.40645
Lus10006721	Lus10019808	0.456547	0.109284	4.17763	8.40645
Lus10010469	Lus10015750	0.350175	0.109284	3.20427	8.40645
Lus10004671	Lus10008955	0.456547	0.109284	4.17763	8.40645
Lus10037114	Lus10025711	0.729173	0.109284	6.67229	8.40645
Lus10035951	Lus10025854	0.58054	0.109284	5.31222	8.40645
Lus10004671	Lus10006353	0.456547	0.109284	4.17763	8.40645
Lus10037114	Lus10021438	0.58054	0.109284	5.31222	8.40645
Lus10025854	Lus10006280	0.58054	0.109284	5.31222	8.40645
Lus10013920	Lus10003452	0.257032	0.109284	2.35197	8.40645
Lus10013919	Lus10003452	0.257032	0.109284	2.35197	8.40645
Lus10027513	Lus10014831	0.173179	0.111315	1.55576	8.56269
Lus10029466	Lus10014831	0.347878	0.111315	3.12517	8.56269
Lus10010467	Lus10014105	0.347878	0.111315	3.12517	8.56269
Lus10014084	Lus10023894	0.453314	0.111315	4.07236	8.56269
Lus10014084	Lus10023893	0.576036	0.111315	5.17483	8.56269
Lus10014831	Lus10034650	0.453314	0.111315	4.07236	8.56269
Lus10041713	Lus10032218	0.173179	0.111315	1.55576	8.56269
Lus10014831	Lus10013925	0.255453	0.111315	2.29487	8.56269
Lus10014831	Lus10013923	0.255453	0.111315	2.29487	8.56269
Lus10032218	Lus10016127	0.173179	0.111315	1.55576	8.56269
Lus10026927	Lus10016126	0.255453	0.111315	2.29487	8.56269
Lus10013921	Lus10004670	0.255453	0.111315	2.29487	8.56269
Lus10013922	Lus10004670	0.255453	0.111315	2.29487	8.56269
Lus10041713	Lus10039302	0.347878	0.111315	3.12517	8.56269
Lus10016127	Lus10039302	0.453314	0.111315	4.07236	8.56269
Lus10008742	Lus10026795	0.453314	0.111315	4.07236	8.56269
Lus10014080	Lus10025711	0.576036	0.111315	5.17483	8.56269
Lus10040725	Lus10025711	0.722845	0.111315	6.49369	8.56269
Lus10004670	Lus10021437	0.576036	0.111315	5.17483	8.56269
Lus10010467	Lus10021438	0.453314	0.111315	4.07236	8.56269
Lus10020559	Lus10021438	0.255453	0.111315	2.29487	8.56269
Lus10027513	Lus10009876	0.173179	0.111315	1.55576	8.56269
Lus10029466	Lus10009876	0.347878	0.111315	3.12517	8.56269
Lus10034650	Lus10009876	0.453314	0.111315	4.07236	8.56269
Lus10013925	Lus10009876	0.255453	0.111315	2.29487	8.56269
Lus10013923	Lus10009876	0.255453	0.111315	2.29487	8.56269
Lus10014402	Lus10027542	0.453314	0.111315	4.07236	8.56269
Lus10026927	Lus10019989	0.347878	0.111315	3.12517	8.56269
Lus10023939	Lus10015744	0.173179	0.111315	1.55576	8.56269
Lus10036087	Lus10024486	0.453314	0.111315	4.07236	8.56269
Lus10039041	Lus10016126	0.453314	0.111315	4.07236	8.56269
Lus10006169	Lus10008956	0.722845	0.111315	6.49369	8.56269
Lus10014401	Lus10037114	0.345611	0.113423	3.0471	8.72486
Lus10016460	Lus10034650	0.345611	0.113423	3.0471	8.72486
Lus10027850	Lus10019831	0.345611	0.113423	3.0471	8.72486
Lus10023939	Lus10019808	0.450128	0.113423	3.96857	8.72486
Lus10003322	Lus10015753	0.253894	0.113423	2.23847	8.72486
Lus10037114	Lus10032218	0.450128	0.113423	3.96857	8.72486
Lus10037114	Lus10004670	0.571605	0.113423	5.03958	8.72486
Lus10014105	Lus10004671	0.345611	0.113423	3.0471	8.72486
Lus10023939	Lus10008956	0.571605	0.113423	5.03958	8.72486
Lus10037114	Lus10039302	0.345611	0.113423	3.0471	8.72486
Lus10004671	Lus10025711	0.716634	0.113423	6.31823	8.72486
Lus10028863	Lus10025854	0.450128	0.113423	3.96857	8.72486
Lus10028864	Lus10025854	0.450128	0.113423	3.96857	8.72486
Lus10013921	Lus10003452	0.345611	0.113423	3.0471	8.72486
Lus10013922	Lus10003452	0.345611	0.113423	3.0471	8.72486
Lus10009417	Lus10003323	0.710536	0.115613	6.14581	8.89331
Lus10034650	Lus10019831	0.252354	0.115613	2.18275	8.89331
Lus10010240	Lus10041055	0.446988	0.115613	3.86624	8.89331
Lus10006169	Lus10003454	0.710536	0.115613	6.14581	8.89331
Lus10014105	Lus10003455	0.252354	0.115613	2.18275	8.89331
Lus10003900	Lus10035681	0.252354	0.115613	2.18275	8.89331
Lus10041713	Lus10017825	0.343375	0.115613	2.97004	8.89331
Lus10020124	Lus10014831	0.446988	0.115613	3.86624	8.89331
Lus10003900	Lus10037268	0.252354	0.115613	2.18275	8.89331
Lus10027542	Lus10042262	0.446988	0.115613	3.86624	8.89331
Lus10014401	Lus10010475	0.446988	0.115613	3.86624	8.89331
Lus10014437	Lus10014084	0.446988	0.115613	3.86624	8.89331
Lus10014831	Lus10027739	0.252354	0.115613	2.18275	8.89331
Lus10035681	Lus10001906	0.446988	0.115613	3.86624	8.89331
Lus10037268	Lus10001906	0.446988	0.115613	3.86624	8.89331
Lus10027542	Lus10024584	0.567245	0.115613	4.90641	8.89331
Lus10003900	Lus10034699	0.446988	0.115613	3.86624	8.89331
Lus10001906	Lus10034699	0.567245	0.115613	4.90641	8.89331
Lus10027513	Lus10019831	0.446988	0.115613	3.86624	8.89331
Lus10029466	Lus10019831	0.446988	0.115613	3.86624	8.89331
Lus10014080	Lus10032218	0.446988	0.115613	3.86624	8.89331
Lus10040725	Lus10032218	0.343375	0.115613	2.97004	8.89331
Lus10036087	Lus10008742	0.343375	0.115613	2.97004	8.89331
Lus10019831	Lus10013925	0.446988	0.115613	3.86624	8.89331
Lus10019831	Lus10013923	0.446988	0.115613	3.86624	8.89331
Lus10017825	Lus10016127	0.343375	0.115613	2.97004	8.89331
Lus10042262	Lus10015515	0.567245	0.115613	4.90641	8.89331
Lus10010467	Lus10004670	0.567245	0.115613	4.90641	8.89331
Lus10020559	Lus10004670	0.446988	0.115613	3.86624	8.89331
Lus10026393	Lus10010239	0.446988	0.115613	3.86624	8.89331
Lus10014080	Lus10039302	0.252354	0.115613	2.18275	8.89331
Lus10040725	Lus10039302	0.343375	0.115613	2.97004	8.89331
Lus10010239	Lus10041055	0.343375	0.115613	2.97004	8.89331
Lus10020124	Lus10009876	0.446988	0.115613	3.86624	8.89331
Lus10027739	Lus10009876	0.252354	0.115613	2.18275	8.89331
Lus10020124	Lus10016460	0.341167	0.117889	2.89397	9.0684
Lus10003809	Lus10017201	0.443892	0.117889	3.76533	9.0684
Lus10032218	Lus10004671	0.250833	0.117889	2.1277	9.0684
Lus10004671	Lus10039302	0.341167	0.117889	2.89397	9.0684
Lus10015744	Lus10025711	0.704549	0.117889	5.97636	9.0684
Lus10017825	Lus10037114	0.704549	0.117889	5.97636	9.0684
Lus10008955	Lus10025854	0.341167	0.117889	2.89397	9.0684
Lus10025854	Lus10006353	0.250833	0.117889	2.1277	9.0684
Lus10006352	Lus10003452	0.443892	0.117889	3.76533	9.0684
Lus10024037	Lus10014831	0.24933	0.120257	2.07331	9.25054
Lus10014403	Lus10014084	0.44084	0.120257	3.66582	9.25054
Lus10017825	Lus10014080	0.24933	0.120257	2.07331	9.25054
Lus10017825	Lus10040725	0.338989	0.120257	2.81887	9.25054
Lus10020124	Lus10019831	0.44084	0.120257	3.66582	9.25054
Lus10027739	Lus10019831	0.558729	0.120257	4.64613	9.25054
Lus10019989	Lus10032220	0.24933	0.120257	2.07331	9.25054
Lus10014831	Lus10013920	0.338989	0.120257	2.81887	9.25054
Lus10014831	Lus10013919	0.338989	0.120257	2.81887	9.25054
Lus10032220	Lus10016126	0.169254	0.120257	1.40744	9.25054
Lus10026926	Lus10020556	0.364826	0.120257	3.03372	9.25054
Lus10017203	Lus10020556	0.481946	0.120257	4.00764	9.25054
Lus10001906	Lus10004672	0.338989	0.120257	2.81887	9.25054
Lus10010469	Lus10010240	0.870849	0.120257	7.24157	9.25054
Lus10010469	Lus10010239	0.558729	0.120257	4.64613	9.25054
Lus10041713	Lus10008956	0.44084	0.120257	3.66582	9.25054
Lus10016127	Lus10008956	0.698669	0.120257	5.8098	9.25054
Lus10014831	Lus10039277	0.24933	0.120257	2.07331	9.25054
Lus10024037	Lus10009876	0.24933	0.120257	2.07331	9.25054
Lus10013920	Lus10009876	0.338989	0.120257	2.81887	9.25054
Lus10013919	Lus10009876	0.338989	0.120257	2.81887	9.25054
Lus10039277	Lus10009876	0.24933	0.120257	2.07331	9.25054
Lus10035951	Lus10003453	0.698669	0.120257	5.8098	9.25054
Lus10034650	Lus10003453	0.44084	0.120257	3.66582	9.25054
Lus10006280	Lus10003453	0.698669	0.120257	5.8098	9.25054
Lus10024037	Lus10016460	0.336838	0.122722	2.74472	9.44016
Lus10003809	Lus10027862	0.336838	0.122722	2.74472	9.44016
Lus10015744	Lus10032218	0.554571	0.122722	4.51892	9.44016
Lus10017825	Lus10004671	0.437831	0.122722	3.56766	9.44016
Lus10042260	Lus10010239	0.437831	0.122722	3.56766	9.44016
Lus10037114	Lus10008956	0.437831	0.122722	3.56766	9.44016
Lus10016460	Lus10039277	0.437831	0.122722	3.56766	9.44016
Lus10010239	Lus10025741	0.437831	0.122722	3.56766	9.44016
Lus10025711	Lus10025854	0.692893	0.122722	5.64603	9.44016
Lus10015744	Lus10006352	0.692893	0.122722	5.64603	9.44016
Lus10006721	Lus10003453	0.692893	0.122722	5.64603	9.44016
Lus10036088	Lus10029453	0.246378	0.125291	1.96645	9.63774
Lus10027542	Lus10042264	0.434864	0.125291	3.47084	9.63774
Lus10013500	Lus10014082	0.434864	0.125291	3.47084	9.63774
Lus10040591	Lus10034650	0.434864	0.125291	3.47084	9.63774
Lus10024037	Lus10019831	0.246378	0.125291	1.96645	9.63774
Lus10013500	Lus10019833	0.434864	0.125291	3.47084	9.63774
Lus10036088	Lus10015745	0.334715	0.125291	2.67151	9.63774
Lus10014083	Lus10015745	0.334715	0.125291	2.67151	9.63774
Lus10019809	Lus10015749	0.246378	0.125291	1.96645	9.63774
Lus10036088	Lus10015746	0.334715	0.125291	2.67151	9.63774
Lus10014083	Lus10015746	0.334715	0.125291	2.67151	9.63774
Lus10019831	Lus10013920	0.434864	0.125291	3.47084	9.63774
Lus10014831	Lus10013921	0.334715	0.125291	2.67151	9.63774
Lus10014831	Lus10013922	0.334715	0.125291	2.67151	9.63774
Lus10019831	Lus10013919	0.434864	0.125291	3.47084	9.63774
Lus10003805	Lus10036969	0.334715	0.125291	2.67151	9.63774
Lus10042264	Lus10015515	0.434864	0.125291	3.47084	9.63774
Lus10014080	Lus10008956	0.334715	0.125291	2.67151	9.63774
Lus10040725	Lus10008956	0.550477	0.125291	4.3936	9.63774
Lus10019831	Lus10039277	0.550477	0.125291	4.3936	9.63774
Lus10019808	Lus10006352	0.434864	0.125291	3.47084	9.63774
Lus10017201	Lus10024834	0.550477	0.125291	4.3936	9.63774
Lus10014831	Lus10021437	0.246378	0.125291	1.96645	9.63774
Lus10013921	Lus10009876	0.334715	0.125291	2.67151	9.63774
Lus10013922	Lus10009876	0.334715	0.125291	2.67151	9.63774
Lus10021437	Lus10009876	0.246378	0.125291	1.96645	9.63774
Lus10034650	Lus10021610	0.434864	0.125291	3.47084	9.63774
Lus10014401	Lus10003809	0.431938	0.127969	3.37533	9.84378
Lus10014831	Lus10037114	0.546445	0.127969	4.27013	9.84378
Lus10037114	Lus10019989	0.546445	0.127969	4.27013	9.84378
Lus10017825	Lus10015744	0.332619	0.127969	2.59922	9.84378
Lus10037114	Lus10016126	0.546445	0.127969	4.27013	9.84378
Lus10004671	Lus10008956	0.431938	0.127969	3.37533	9.84378
Lus10032218	Lus10025854	0.546445	0.127969	4.27013	9.84378
Lus10039302	Lus10025854	0.244928	0.127969	1.91396	9.84378
Lus10016460	Lus10021437	0.431938	0.127969	3.37533	9.84378
Lus10037114	Lus10009876	0.546445	0.127969	4.27013	9.84378
Lus10023939	Lus10003453	0.431938	0.127969	3.37533	9.84378
Lus10016460	Lus10037114	0.429052	0.130765	3.28109	10.0588
Lus10014831	Lus10010467	0.33055	0.130765	2.52782	10.0588
Lus10010475	Lus10019989	0.33055	0.130765	2.52782	10.0588
Lus10027542	Lus10026394	0.33055	0.130765	2.52782	10.0588
Lus10014404	Lus10014084	0.33055	0.130765	2.52782	10.0588
Lus10020124	Lus10040591	0.33055	0.130765	2.52782	10.0588
Lus10029453	Lus10019832	0.165504	0.130765	1.26566	10.0588
Lus10019832	Lus10015745	0.243496	0.130765	1.86209	10.0588
Lus10019832	Lus10015746	0.243496	0.130765	1.86209	10.0588
Lus10019831	Lus10013921	0.243496	0.130765	1.86209	10.0588
Lus10019831	Lus10013922	0.243496	0.130765	1.86209	10.0588
Lus10010475	Lus10016126	0.165504	0.130765	1.26566	10.0588
Lus10014831	Lus10020559	0.243496	0.130765	1.86209	10.0588
Lus10026394	Lus10015515	0.33055	0.130765	2.52782	10.0588
Lus10007972	Lus10010240	0.542475	0.130765	4.14847	10.0588
Lus10007972	Lus10010239	0.33055	0.130765	2.52782	10.0588
Lus10019831	Lus10021437	0.429052	0.130765	3.28109	10.0588
Lus10010467	Lus10009876	0.33055	0.130765	2.52782	10.0588
Lus10020559	Lus10009876	0.243496	0.130765	1.86209	10.0588
Lus10020124	Lus10021610	0.33055	0.130765	2.52782	10.0588
Lus10025854	Lus10003452	0.429052	0.130765	3.28109	10.0588
Lus10016460	Lus10010467	0.426205	0.133686	3.1881	10.2836
Lus10037114	Lus10019831	0.538565	0.133686	4.02857	10.2836
Lus10027542	Lus10015750	0.328506	0.133686	2.4573	10.2836
Lus10016460	Lus10020559	0.538565	0.133686	4.02857	10.2836
Lus10015750	Lus10015515	0.24208	0.133686	1.81081	10.2836
Lus10015744	Lus10008956	0.670774	0.133686	5.01753	10.2836
Lus10017825	Lus10025854	0.24208	0.133686	1.81081	10.2836
Lus10014831	Lus10003452	0.328506	0.133686	2.4573	10.2836
Lus10009876	Lus10003452	0.328506	0.133686	2.4573	10.2836
Lus10006721	Lus10021438	0.585484	0.134437	4.35508	10.3413
Lus10009412	Lus10016268	0.580779	0.136741	4.24729	10.5186
Lus10024037	Lus10040591	0.423397	0.136741	3.09634	10.5186
Lus10009412	Lus10012011	0.580779	0.136741	4.24729	10.5186
Lus10010467	Lus10019831	0.423397	0.136741	3.09634	10.5186
Lus10019831	Lus10020559	0.423397	0.136741	3.09634	10.5186
Lus10014082	Lus10010240	0.326489	0.136741	2.38764	10.5186
Lus10019833	Lus10010240	0.326489	0.136741	2.38764	10.5186
Lus10040591	Lus10039277	0.326489	0.136741	2.38764	10.5186
Lus10010240	Lus10026795	0.665477	0.136741	4.86669	10.5186
Lus10010239	Lus10026795	0.326489	0.136741	2.38764	10.5186
Lus10015744	Lus10025854	0.16369	0.136741	1.19708	10.5186
Lus10010475	Lus10024834	0.240681	0.136741	1.76012	10.5186
Lus10024037	Lus10021610	0.423397	0.136741	3.09634	10.5186
Lus10039277	Lus10021610	0.326489	0.136741	2.38764	10.5186
Lus10016460	Lus10003452	0.665477	0.136741	4.86669	10.5186
Lus10019809	Lus10003454	0.240681	0.136741	1.76012	10.5186
Lus10014831	Lus10003455	0.534712	0.136741	3.9104	10.5186
Lus10009876	Lus10003455	0.534712	0.136741	3.9104	10.5186
Lus10025711	Lus10003453	0.823959	0.136741	6.02569	10.5186
Lus10006720	Lus10013924	0.261715	0.136741	1.91394	10.5186
Lus10006720	Lus10036840	0.261715	0.136741	1.91394	10.5186
Lus10006720	Lus10036837	0.261715	0.136741	1.91394	10.5186
Lus10006721	Lus10004670	0.576154	0.139126	4.14124	10.702
Lus10015753	Lus10036969	0.530917	0.139939	3.79391	10.7646
Lus10019808	Lus10025854	0.239298	0.139939	1.71001	10.7646
Lus10008956	Lus10025854	0.420627	0.139939	3.00578	10.7646
Lus10019831	Lus10003452	0.530917	0.139939	3.79391	10.7646
Lus10016460	Lus10003455	0.239298	0.139939	1.71001	10.7646
Lus10042262	Lus10007972	0.447183	0.141596	3.15817	10.892
Lus10034650	Lus10008453	0.798676	0.142608	5.60049	10.9699
Lus10003805	Lus10003323	0.322527	0.143291	2.25085	11.0224
Lus10014831	Lus10019808	0.655147	0.143291	4.57213	11.0224
Lus10015751	Lus10036969	0.655147	0.143291	4.57213	11.0224
Lus10036087	Lus10010239	0.322527	0.143291	2.25085	11.0224
Lus10040591	Lus10021437	0.527178	0.143291	3.67906	11.0224
Lus10019808	Lus10009876	0.655147	0.143291	4.57213	11.0224
Lus10021437	Lus10021610	0.527178	0.143291	3.67906	11.0224
Lus10019831	Lus10003455	0.237931	0.143291	1.66047	11.0224
Lus10032218	Lus10003453	0.527178	0.143291	3.67906	11.0224
Lus10006352	Lus10003453	0.417894	0.143291	2.91639	11.0224
Lus10006351	Lus10021438	0.567131	0.144155	3.93418	11.0888
Lus10027513	Lus10006720	0.47573	0.144678	3.2882	11.1291
Lus10029466	Lus10006720	0.357062	0.144678	2.46798	11.1291
Lus10009417	Lus10010468	0.616769	0.144678	4.26305	11.1291
Lus10006720	Lus10034650	0.616769	0.144678	4.26305	11.1291
Lus10006720	Lus10013925	0.357062	0.144678	2.46798	11.1291
Lus10006720	Lus10013923	0.357062	0.144678	2.46798	11.1291
Lus10014148	Lus10000632	0.25463	0.144678	1.75998	11.1291
Lus10014148	Lus10026793	0.25463	0.144678	1.75998	11.1291
Lus10003809	Lus10019989	0.523492	0.146808	3.56582	11.293
Lus10037114	Lus10040591	0.523492	0.146808	3.56582	11.293
Lus10024584	Lus10008453	0.611382	0.146808	4.16449	11.293
Lus10016460	Lus10019808	0.320583	0.146808	2.18368	11.293
Lus10003809	Lus10016126	0.415196	0.146808	2.82815	11.293
Lus10037114	Lus10021610	0.523492	0.146808	3.56582	11.293
Lus10014402	Lus10014148	0.468303	0.149003	3.14291	11.4618
Lus10006720	Lus10027739	0.468303	0.149003	3.14291	11.4618
Lus10004670	Lus10006351	0.558399	0.149562	3.73356	11.5048
Lus10019831	Lus10019808	0.412535	0.150503	2.74104	11.5772
Lus10015515	Lus10010240	0.51986	0.150503	3.45415	11.5772
Lus10017825	Lus10003453	0.318662	0.150503	2.11732	11.5772
Lus10010467	Lus10040591	0.51986	0.150503	3.45415	11.5772
Lus10040591	Lus10020559	0.51986	0.150503	3.45415	11.5772
Lus10010467	Lus10021610	0.51986	0.150503	3.45415	11.5772
Lus10020559	Lus10021610	0.51986	0.150503	3.45415	11.5772
Lus10036087	Lus10042262	0.554137	0.152421	3.63556	11.7247
Lus10042264	Lus10007972	0.554137	0.152421	3.63556	11.7247
Lus10006352	Lus10021438	0.554137	0.152421	3.63556	11.7247
Lus10009417	Lus10026927	0.595801	0.153596	3.87902	11.8151
Lus10009417	Lus10039041	0.461112	0.153596	3.00211	11.8151
Lus10024037	Lus10006720	0.346968	0.153596	2.25897	11.8151
Lus10014148	Lus10024584	0.760091	0.153596	4.94864	11.8151
Lus10006720	Lus10013920	0.346968	0.153596	2.25897	11.8151
Lus10006720	Lus10013919	0.346968	0.153596	2.25897	11.8151
Lus10024486	Lus10000632	0.346968	0.153596	2.25897	11.8151
Lus10024486	Lus10026793	0.247923	0.153596	1.61413	11.8151
Lus10013924	Lus10006353	0.461112	0.153596	3.00211	11.8151
Lus10036840	Lus10006353	0.461112	0.153596	3.00211	11.8151
Lus10036837	Lus10006353	0.461112	0.153596	3.00211	11.8151
Lus10040591	Lus10003452	0.51628	0.154389	3.34402	11.8761
Lus10021610	Lus10003452	0.51628	0.154389	3.34402	11.8761
Lus10014831	Lus10006721	0.549943	0.155392	3.53906	11.9532
Lus10006721	Lus10009876	0.549943	0.155392	3.53906	11.9532
Lus10008453	Lus10013921	0.752853	0.156	4.82597	12
Lus10008453	Lus10013922	0.752853	0.156	4.82597	12
Lus10016460	Lus10006721	0.428694	0.158482	2.705	12.1909
Lus10006720	Lus10013921	0.585869	0.158482	3.69676	12.1909
Lus10006720	Lus10013922	0.585869	0.158482	3.69676	12.1909
Lus10014402	Lus10024486	0.454144	0.158482	2.86559	12.1909
Lus10004670	Lus10006352	0.545815	0.158482	3.44402	12.1909
Lus10006720	Lus10021437	0.585869	0.158482	3.69676	12.1909
Lus10040591	Lus10003455	0.158482	0.158482	1	12.1909
Lus10021610	Lus10003455	0.158482	0.158482	1	12.1909
Lus10008956	Lus10003453	0.512751	0.158482	3.2354	12.1909
Lus10008453	Lus10006352	0.938889	0.161044	5.83003	12.388
Lus10006721	Lus10019831	0.54175	0.161697	3.3504	12.4383
Lus10025854	Lus10003453	0.231325	0.162798	1.42093	12.523
Lus10010665	Lus10004381	0.156409	0.162798	0.96075	12.523
Lus10010665	Lus10023894	0.248833	0.162798	1.52847	12.523
Lus10010665	Lus10017542	0.0741344	0.162798	0.455375	12.523
Lus10003323	Lus10015753	0.404755	0.162798	2.48624	12.523
Lus10010665	Lus10013924	0.248833	0.162798	1.52847	12.523
Lus10010665	Lus10036840	0.248833	0.162798	1.52847	12.523
Lus10010665	Lus10036837	0.248833	0.162798	1.52847	12.523
Lus10010665	Lus10040178	0.156409	0.162798	0.96075	12.523
Lus10013337	Lus10017203	0.732007	0.16369	4.47191	12.5916
Lus10006720	Lus10010467	0.44739	0.16369	2.73315	12.5916
Lus10009417	Lus10032220	0.732007	0.16369	4.47191	12.5916
Lus10024584	Lus10024486	0.732007	0.16369	4.47191	12.5916
Lus10006720	Lus10020559	0.337438	0.16369	2.06144	12.5916
Lus10027513	Lus10006353	0.732007	0.16369	4.47191	12.5916
Lus10029466	Lus10006353	0.576278	0.16369	3.52054	12.5916
Lus10034650	Lus10006353	0.44739	0.16369	2.73315	12.5916
Lus10013925	Lus10006353	0.576278	0.16369	3.52054	12.5916
Lus10013923	Lus10006353	0.576278	0.16369	3.52054	12.5916
Lus10036087	Lus10042264	0.422875	0.165046	2.56216	12.6959
Lus10004381	Lus10008453	0.247109	0.165046	1.49721	12.6959
Lus10008453	Lus10040178	0.247109	0.165046	1.49721	12.6959
Lus10010665	Lus10014437	0.349022	0.167358	2.08549	12.8737
Lus10023893	Lus10017542	0.612571	0.167358	3.66025	12.8737
Lus10003323	Lus10015751	0.311208	0.167358	1.85954	12.8737
Lus10010665	Lus10026793	0.349022	0.167358	2.08549	12.8737
Lus10023894	Lus10023893	0.154389	0.167358	0.92251	12.8737
Lus10040591	Lus10019808	0.230048	0.167358	1.37459	12.8737
Lus10010468	Lus10013924	0.24541	0.167358	1.46638	12.8737
Lus10010468	Lus10036840	0.24541	0.167358	1.46638	12.8737
Lus10010468	Lus10036837	0.24541	0.167358	1.46638	12.8737
Lus10014084	Lus10010240	0.626098	0.167358	3.74108	12.8737
Lus10019808	Lus10021610	0.230048	0.167358	1.37459	12.8737
Lus10014831	Lus10006351	0.533808	0.168538	3.16729	12.9644
Lus10006351	Lus10009876	0.533808	0.168538	3.16729	12.9644
Lus10013337	Lus10039301	0.909278	0.169254	5.37227	13.0195
Lus10014148	Lus10026394	0.44084	0.169254	2.60461	13.0195
Lus10020124	Lus10006353	0.44084	0.169254	2.60461	13.0195
Lus10027739	Lus10006353	0.718787	0.169254	4.2468	13.0195
Lus10035921	Lus10013337	1.15045	0.172181	6.68163	13.2447
Lus10016460	Lus10006351	0.417216	0.172181	2.42313	13.2447
Lus10010665	Lus10027513	0.46182	0.172181	2.68218	13.2447
Lus10006720	Lus10014148	0.0723452	0.172181	0.42017	13.2447
Lus10014148	Lus10042261	0.343931	0.172181	1.9975	13.2447
Lus10014437	Lus10023893	0.24208	0.172181	1.40596	13.2447
Lus10004381	Lus10000993	0.343931	0.172181	1.9975	13.2447
Lus10023894	Lus10000993	0.0723452	0.172181	0.42017	13.2447
Lus10010665	Lus10034650	0.60176	0.172181	3.49493	13.2447
Lus10000993	Lus10017542	0.24208	0.172181	1.40596	13.2447
Lus10024035	Lus10013924	0.152421	0.172181	0.885239	13.2447
Lus10016459	Lus10013924	0.0723452	0.172181	0.42017	13.2447
Lus10025513	Lus10013924	0.0723452	0.172181	0.42017	13.2447
Lus10041715	Lus10013924	0.152421	0.172181	0.885239	13.2447
Lus10012726	Lus10013924	0.152421	0.172181	0.885239	13.2447
Lus10000993	Lus10013924	0.0723452	0.172181	0.42017	13.2447
Lus10043445	Lus10013924	0.24208	0.172181	1.40596	13.2447
Lus10010665	Lus10013925	0.343931	0.172181	1.9975	13.2447
Lus10010665	Lus10013923	0.343931	0.172181	1.9975	13.2447
Lus10006720	Lus10036967	0.343931	0.172181	1.9975	13.2447
Lus10024035	Lus10036840	0.152421	0.172181	0.885239	13.2447
Lus10016459	Lus10036840	0.0723452	0.172181	0.42017	13.2447
Lus10025513	Lus10036840	0.0723452	0.172181	0.42017	13.2447
Lus10041715	Lus10036840	0.152421	0.172181	0.885239	13.2447
Lus10012726	Lus10036840	0.152421	0.172181	0.885239	13.2447
Lus10000993	Lus10036840	0.0723452	0.172181	0.42017	13.2447
Lus10043445	Lus10036840	0.24208	0.172181	1.40596	13.2447
Lus10024035	Lus10036837	0.152421	0.172181	0.885239	13.2447
Lus10016459	Lus10036837	0.0723452	0.172181	0.42017	13.2447
Lus10025513	Lus10036837	0.0723452	0.172181	0.42017	13.2447
Lus10041715	Lus10036837	0.152421	0.172181	0.885239	13.2447
Lus10012726	Lus10036837	0.152421	0.172181	0.885239	13.2447
Lus10000993	Lus10036837	0.0723452	0.172181	0.42017	13.2447
Lus10043445	Lus10036837	0.24208	0.172181	1.40596	13.2447
Lus10006720	Lus10020556	0.24208	0.172181	1.40596	13.2447
Lus10010468	Lus10020556	0.343931	0.172181	1.9975	13.2447
Lus10000993	Lus10040178	0.343931	0.172181	1.9975	13.2447
Lus10004381	Lus10000632	0.343931	0.172181	1.9975	13.2447
Lus10023894	Lus10000632	0.24208	0.172181	1.40596	13.2447
Lus10017542	Lus10000632	0.46182	0.172181	2.68218	13.2447
Lus10013924	Lus10000632	0.24208	0.172181	1.40596	13.2447
Lus10036840	Lus10000632	0.24208	0.172181	1.40596	13.2447
Lus10036837	Lus10000632	0.24208	0.172181	1.40596	13.2447
Lus10040178	Lus10000632	0.343931	0.172181	1.9975	13.2447
Lus10023893	Lus10026793	0.24208	0.172181	1.40596	13.2447
Lus10013924	Lus10028865	0.24208	0.172181	1.40596	13.2447
Lus10036840	Lus10028865	0.24208	0.172181	1.40596	13.2447
Lus10036837	Lus10028865	0.24208	0.172181	1.40596	13.2447
Lus10022222	Lus10015744	0.323682	0.173851	1.86183	13.3732
Lus10010665	Lus10006721	0.766238	0.174699	4.38606	13.4384
Lus10006720	Lus10027850	0.341442	0.174699	1.95446	13.4384
Lus10009417	Lus10010475	0.55805	0.175211	3.18502	13.4778
Lus10008453	Lus10025854	0.70607	0.175211	4.02982	13.4778
Lus10024037	Lus10006353	0.434484	0.175211	2.47977	13.4778
Lus10013920	Lus10006353	0.55805	0.175211	3.18502	13.4778
Lus10013919	Lus10006353	0.55805	0.175211	3.18502	13.4778
Lus10039277	Lus10006353	0.55805	0.175211	3.18502	13.4778
Lus10006721	Lus10040591	0.526105	0.175986	2.98948	13.5373
Lus10019831	Lus10006351	0.526105	0.175986	2.98948	13.5373
Lus10006721	Lus10021610	0.526105	0.175986	2.98948	13.5373
Lus10010665	Lus10006169	0.591343	0.177292	3.33543	13.6378
Lus10014402	Lus10004381	0.591343	0.177292	3.33543	13.6378
Lus10035951	Lus10006720	0.23884	0.177292	1.34716	13.6378
Lus10009417	Lus10006720	0.23884	0.177292	1.34716	13.6378
Lus10024035	Lus10014148	0.338989	0.177292	1.91204	13.6378
Lus10016459	Lus10014148	0.23884	0.177292	1.34716	13.6378
Lus10025513	Lus10014148	0.23884	0.177292	1.34716	13.6378
Lus10041715	Lus10014148	0.338989	0.177292	1.91204	13.6378
Lus10012726	Lus10014148	0.338989	0.177292	1.91204	13.6378
Lus10010665	Lus10042262	0.591343	0.177292	3.33543	13.6378
Lus10026927	Lus10010468	0.23884	0.177292	1.34716	13.6378
Lus10027513	Lus10010468	0.150503	0.177292	0.848901	13.6378
Lus10003322	Lus10010468	0.150503	0.177292	0.848901	13.6378
Lus10014148	Lus10031388	0.23884	0.177292	1.34716	13.6378
Lus10010665	Lus10027739	0.591343	0.177292	3.33543	13.6378
Lus10006720	Lus10001905	0.454602	0.177292	2.56415	13.6378
Lus10014402	Lus10023894	0.0714826	0.177292	0.403192	13.6378
Lus10014403	Lus10023894	0.150503	0.177292	0.848901	13.6378
Lus10023893	Lus10024583	0.0714826	0.177292	0.403192	13.6378
Lus10014437	Lus10000993	0.150503	0.177292	0.848901	13.6378
Lus10010468	Lus10034650	0.454602	0.177292	2.56415	13.6378
Lus10014402	Lus10017542	0.454602	0.177292	2.56415	13.6378
Lus10014403	Lus10017542	0.591343	0.177292	3.33543	13.6378
Lus10022222	Lus10019808	0.321609	0.177292	1.81401	13.6378
Lus10014148	Lus10043445	0.454602	0.177292	2.56415	13.6378
Lus10014402	Lus10013924	0.0714826	0.177292	0.403192	13.6378
Lus10027334	Lus10013924	0.150503	0.177292	0.848901	13.6378
Lus10003322	Lus10013924	0.150503	0.177292	0.848901	13.6378
Lus10029466	Lus10013924	0.23884	0.177292	1.34716	13.6378
Lus10039041	Lus10013924	0.150503	0.177292	0.848901	13.6378
Lus10039037	Lus10013924	0.150503	0.177292	0.848901	13.6378
Lus10010468	Lus10013925	0.150503	0.177292	0.848901	13.6378
Lus10010468	Lus10013923	0.150503	0.177292	0.848901	13.6378
Lus10024035	Lus10036967	0.0714826	0.177292	0.403192	13.6378
Lus10016459	Lus10036967	0	0.177292	0	13.6378
Lus10025513	Lus10036967	0	0.177292	0	13.6378
Lus10041715	Lus10036967	0.0714826	0.177292	0.403192	13.6378
Lus10012726	Lus10036967	0.0714826	0.177292	0.403192	13.6378
Lus10043445	Lus10036967	0.150503	0.177292	0.848901	13.6378
Lus10014402	Lus10036840	0.0714826	0.177292	0.403192	13.6378
Lus10027334	Lus10036840	0.150503	0.177292	0.848901	13.6378
Lus10003322	Lus10036840	0.150503	0.177292	0.848901	13.6378
Lus10029466	Lus10036840	0.23884	0.177292	1.34716	13.6378
Lus10039041	Lus10036840	0.150503	0.177292	0.848901	13.6378
Lus10039037	Lus10036840	0.150503	0.177292	0.848901	13.6378
Lus10014402	Lus10036837	0.0714826	0.177292	0.403192	13.6378
Lus10027334	Lus10036837	0.150503	0.177292	0.848901	13.6378
Lus10003322	Lus10036837	0.150503	0.177292	0.848901	13.6378
Lus10029466	Lus10036837	0.23884	0.177292	1.34716	13.6378
Lus10039041	Lus10036837	0.150503	0.177292	0.848901	13.6378
Lus10039037	Lus10036837	0.150503	0.177292	0.848901	13.6378
Lus10024035	Lus10020556	0.150503	0.177292	0.848901	13.6378
Lus10016459	Lus10020556	0.23884	0.177292	1.34716	13.6378
Lus10025513	Lus10020556	0.23884	0.177292	1.34716	13.6378
Lus10041715	Lus10020556	0.150503	0.177292	0.848901	13.6378
Lus10012726	Lus10020556	0.338989	0.177292	1.91204	13.6378
Lus10008248	Lus10020556	0.23884	0.177292	1.34716	13.6378
Lus10043445	Lus10020556	0.23884	0.177292	1.34716	13.6378
Lus10036967	Lus10020556	0.23884	0.177292	1.34716	13.6378
Lus10014148	Lus10010943	0.23884	0.177292	1.34716	13.6378
Lus10014402	Lus10040178	0.591343	0.177292	3.33543	13.6378
Lus10014437	Lus10000632	0.150503	0.177292	0.848901	13.6378
Lus10000993	Lus10026793	0.150503	0.177292	0.848901	13.6378
Lus10000632	Lus10026793	0.150503	0.177292	0.848901	13.6378
Lus10014148	Lus10028865	0.454602	0.177292	2.56415	13.6378
Lus10036967	Lus10028865	0.150503	0.177292	0.848901	13.6378
Lus10020556	Lus10028865	0.23884	0.177292	1.34716	13.6378
Lus10003154	Lus10002350	0	0.177292	0	13.6378
Lus10006720	Lus10006280	0.338989	0.177292	1.91204	13.6378
Lus10006720	Lus10006721	0.237253	0.179963	1.31834	13.8433
Lus10006721	Lus10010468	0.237253	0.179963	1.31834	13.8433
Lus10024035	Lus10027850	0.149562	0.179963	0.831071	13.8433
Lus10016459	Lus10027850	0.149562	0.179963	0.831071	13.8433
Lus10025513	Lus10027850	0.149562	0.179963	0.831071	13.8433
Lus10041715	Lus10027850	0.149562	0.179963	0.831071	13.8433
Lus10012726	Lus10027850	0.237253	0.179963	1.31834	13.8433
Lus10010665	Lus10023939	0.336571	0.179963	1.87023	13.8433
Lus10027850	Lus10043445	0.237253	0.179963	1.31834	13.8433
Lus10027850	Lus10028865	0.237253	0.179963	1.31834	13.8433
Lus10014831	Lus10006352	0.41171	0.179963	2.28775	13.8433
Lus10006352	Lus10009876	0.41171	0.179963	2.28775	13.8433
Lus10017825	Lus10034650	0.549381	0.181605	3.02514	13.9696
Lus10026394	Lus10024486	0.3241	0.181605	1.78464	13.9696
Lus10013921	Lus10006353	0.549381	0.181605	3.02514	13.9696
Lus10013922	Lus10006353	0.549381	0.181605	3.02514	13.9696
Lus10006353	Lus10021437	0.693826	0.181605	3.82052	13.9696
Lus10024037	Lus10010665	0.334189	0.182717	1.829	14.0551
Lus10024035	Lus10009417	0.334189	0.182717	1.829	14.0551
Lus10014437	Lus10014402	0.148633	0.182717	0.81346	14.0551
Lus10014437	Lus10014403	0.235687	0.182717	1.2899	14.0551
Lus10010665	Lus10014404	0.334189	0.182717	1.829	14.0551
Lus10024035	Lus10027513	0.235687	0.182717	1.2899	14.0551
Lus10009417	Lus10016459	0.447612	0.182717	2.44976	14.0551
Lus10027513	Lus10016459	0.235687	0.182717	1.2899	14.0551
Lus10009417	Lus10025513	0.447612	0.182717	2.44976	14.0551
Lus10027513	Lus10025513	0.235687	0.182717	1.2899	14.0551
Lus10009417	Lus10041715	0.334189	0.182717	1.829	14.0551
Lus10027513	Lus10041715	0.235687	0.182717	1.2899	14.0551
Lus10009417	Lus10012726	0.581298	0.182717	3.18142	14.0551
Lus10027513	Lus10012726	0.334189	0.182717	1.829	14.0551
Lus10024035	Lus10029466	0.235687	0.182717	1.2899	14.0551
Lus10016459	Lus10029466	0.334189	0.182717	1.829	14.0551
Lus10025513	Lus10029466	0.334189	0.182717	1.829	14.0551
Lus10041715	Lus10029466	0.235687	0.182717	1.2899	14.0551
Lus10012726	Lus10029466	0.447612	0.182717	2.44976	14.0551
Lus10035951	Lus10014148	0.334189	0.182717	1.829	14.0551
Lus10026926	Lus10010468	0.334189	0.182717	1.829	14.0551
Lus10006169	Lus10010468	0.235687	0.182717	1.2899	14.0551
Lus10010665	Lus10014079	0.447612	0.182717	2.44976	14.0551
Lus10010468	Lus10027739	0.148633	0.182717	0.81346	14.0551
Lus10024035	Lus10001905	0.235687	0.182717	1.2899	14.0551
Lus10016459	Lus10001905	0.235687	0.182717	1.2899	14.0551
Lus10025513	Lus10001905	0.235687	0.182717	1.2899	14.0551
Lus10041715	Lus10001905	0.235687	0.182717	1.2899	14.0551
Lus10012726	Lus10001905	0.334189	0.182717	1.829	14.0551
Lus10023894	Lus10024584	0.235687	0.182717	1.2899	14.0551
Lus10027513	Lus10000993	0.235687	0.182717	1.2899	14.0551
Lus10024035	Lus10034650	0.0706404	0.182717	0.386612	14.0551
Lus10016459	Lus10034650	0.148633	0.182717	0.81346	14.0551
Lus10025513	Lus10034650	0.148633	0.182717	0.81346	14.0551
Lus10041715	Lus10034650	0.0706404	0.182717	0.386612	14.0551
Lus10012726	Lus10034650	0.235687	0.182717	1.2899	14.0551
Lus10000993	Lus10034650	0.334189	0.182717	1.829	14.0551
Lus10042262	Lus10017542	0.447612	0.182717	2.44976	14.0551
Lus10024584	Lus10017542	0.744097	0.182717	4.07241	14.0551
Lus10009417	Lus10008248	0.447612	0.182717	2.44976	14.0551
Lus10009417	Lus10043445	0.447612	0.182717	2.44976	14.0551
Lus10027513	Lus10043445	0.334189	0.182717	1.829	14.0551
Lus10029466	Lus10043445	0.334189	0.182717	1.829	14.0551
Lus10001905	Lus10043445	0.334189	0.182717	1.829	14.0551
Lus10034650	Lus10043445	0.148633	0.182717	0.81346	14.0551
Lus10020124	Lus10013924	0.0706404	0.182717	0.386612	14.0551
Lus10024584	Lus10013924	0.235687	0.182717	1.2899	14.0551
Lus10017203	Lus10013924	0.235687	0.182717	1.2899	14.0551
Lus10024035	Lus10013925	0.235687	0.182717	1.2899	14.0551
Lus10016459	Lus10013925	0.148633	0.182717	0.81346	14.0551
Lus10025513	Lus10013925	0.148633	0.182717	0.81346	14.0551
Lus10041715	Lus10013925	0.235687	0.182717	1.2899	14.0551
Lus10012726	Lus10013925	0.235687	0.182717	1.2899	14.0551
Lus10000993	Lus10013925	0.148633	0.182717	0.81346	14.0551
Lus10043445	Lus10013925	0.334189	0.182717	1.829	14.0551
Lus10010665	Lus10013920	0.447612	0.182717	2.44976	14.0551
Lus10024035	Lus10013923	0.235687	0.182717	1.2899	14.0551
Lus10016459	Lus10013923	0.148633	0.182717	0.81346	14.0551
Lus10025513	Lus10013923	0.148633	0.182717	0.81346	14.0551
Lus10041715	Lus10013923	0.235687	0.182717	1.2899	14.0551
Lus10012726	Lus10013923	0.235687	0.182717	1.2899	14.0551
Lus10000993	Lus10013923	0.148633	0.182717	0.81346	14.0551
Lus10043445	Lus10013923	0.334189	0.182717	1.829	14.0551
Lus10010665	Lus10013919	0.447612	0.182717	2.44976	14.0551
Lus10006720	Lus10024486	0.148633	0.182717	0.81346	14.0551
Lus10042261	Lus10024486	0.334189	0.182717	1.829	14.0551
Lus10035951	Lus10036967	0.235687	0.182717	1.2899	14.0551
Lus10003322	Lus10036967	0.235687	0.182717	1.2899	14.0551
Lus10020124	Lus10036840	0.0706404	0.182717	0.386612	14.0551
Lus10024584	Lus10036840	0.235687	0.182717	1.2899	14.0551
Lus10017203	Lus10036840	0.235687	0.182717	1.2899	14.0551
Lus10020124	Lus10036837	0.0706404	0.182717	0.386612	14.0551
Lus10024584	Lus10036837	0.235687	0.182717	1.2899	14.0551
Lus10017203	Lus10036837	0.235687	0.182717	1.2899	14.0551
Lus10035951	Lus10020556	0.334189	0.182717	1.829	14.0551
Lus10026927	Lus10020556	0.334189	0.182717	1.829	14.0551
Lus10003897	Lus10020556	0.447612	0.182717	2.44976	14.0551
Lus10039041	Lus10020556	0.235687	0.182717	1.2899	14.0551
Lus10027513	Lus10000632	0.334189	0.182717	1.829	14.0551
Lus10034650	Lus10000632	0.148633	0.182717	0.81346	14.0551
Lus10013925	Lus10000632	0.334189	0.182717	1.829	14.0551
Lus10013923	Lus10000632	0.334189	0.182717	1.829	14.0551
Lus10014402	Lus10026793	0.148633	0.182717	0.81346	14.0551
Lus10014403	Lus10026793	0.235687	0.182717	1.2899	14.0551
Lus10013924	Lus10028863	0.235687	0.182717	1.2899	14.0551
Lus10036840	Lus10028863	0.235687	0.182717	1.2899	14.0551
Lus10036837	Lus10028863	0.235687	0.182717	1.2899	14.0551
Lus10013924	Lus10028864	0.235687	0.182717	1.2899	14.0551
Lus10036840	Lus10028864	0.235687	0.182717	1.2899	14.0551
Lus10036837	Lus10028864	0.235687	0.182717	1.2899	14.0551
Lus10009417	Lus10028865	0.447612	0.182717	2.44976	14.0551
Lus10027513	Lus10028865	0.334189	0.182717	1.829	14.0551
Lus10029466	Lus10028865	0.334189	0.182717	1.829	14.0551
Lus10001905	Lus10028865	0.334189	0.182717	1.829	14.0551
Lus10034650	Lus10028865	0.148633	0.182717	0.81346	14.0551
Lus10013925	Lus10028865	0.334189	0.182717	1.829	14.0551
Lus10013923	Lus10028865	0.334189	0.182717	1.829	14.0551
Lus10004381	Lus10041055	0.581298	0.182717	3.18142	14.0551
Lus10023894	Lus10041055	0.235687	0.182717	1.2899	14.0551
Lus10017542	Lus10041055	0.447612	0.182717	2.44976	14.0551
Lus10013924	Lus10041055	0.235687	0.182717	1.2899	14.0551
Lus10036840	Lus10041055	0.235687	0.182717	1.2899	14.0551
Lus10036837	Lus10041055	0.235687	0.182717	1.2899	14.0551
Lus10040178	Lus10041055	0.581298	0.182717	3.18142	14.0551
Lus10014148	Lus10006280	0.447612	0.182717	2.44976	14.0551
Lus10036967	Lus10006280	0.148633	0.182717	0.81346	14.0551
Lus10020556	Lus10006280	0.447612	0.182717	2.44976	14.0551
Lus10016460	Lus10006352	0.51863	0.184125	2.81672	14.1635
Lus10024035	Lus10006721	0.234141	0.185556	1.26184	14.2735
Lus10016459	Lus10006721	0.234141	0.185556	1.26184	14.2735
Lus10025513	Lus10006721	0.234141	0.185556	1.26184	14.2735
Lus10041715	Lus10006721	0.234141	0.185556	1.26184	14.2735
Lus10012726	Lus10006721	0.33184	0.185556	1.78836	14.2735
Lus10010468	Lus10023939	0.33184	0.185556	1.78836	14.2735
Lus10006721	Lus10000993	0.444199	0.185556	2.39388	14.2735
Lus10006721	Lus10043445	0.33184	0.185556	1.78836	14.2735
Lus10022222	Lus10013924	0.444199	0.185556	2.39388	14.2735
Lus10022222	Lus10036840	0.444199	0.185556	2.39388	14.2735
Lus10022222	Lus10036837	0.444199	0.185556	2.39388	14.2735
Lus10006721	Lus10000632	0.147715	0.185556	0.796066	14.2735
Lus10006721	Lus10028865	0.33184	0.185556	1.78836	14.2735
Lus10024035	Lus10020124	0.232616	0.188486	1.23413	14.4989
Lus10035951	Lus10009417	0.571605	0.188486	3.03262	14.4989
Lus10009417	Lus10016268	0.44084	0.188486	2.33885	14.4989
Lus10009417	Lus10003897	0.730087	0.188486	3.87343	14.4989
Lus10014402	Lus10027513	0.0698178	0.188486	0.370414	14.4989
Lus10020124	Lus10016459	0.146808	0.188486	0.778883	14.4989
Lus10020124	Lus10025513	0.146808	0.188486	0.778883	14.4989
Lus10024117	Lus10027334	0.44084	0.188486	2.33885	14.4989
Lus10016268	Lus10027334	0	0.188486	0	14.4989
Lus10027513	Lus10027334	0.329525	0.188486	1.74827	14.4989
Lus10010665	Lus10041713	0.232616	0.188486	1.23413	14.4989
Lus10020124	Lus10041715	0.232616	0.188486	1.23413	14.4989
Lus10016268	Lus10003322	0.329525	0.188486	1.74827	14.4989
Lus10027513	Lus10003322	0	0.188486	0	14.4989
Lus10020124	Lus10012726	0.232616	0.188486	1.23413	14.4989
Lus10024117	Lus10010712	0.146808	0.188486	0.778883	14.4989
Lus10003897	Lus10010712	0.329525	0.188486	1.74827	14.4989
Lus10020124	Lus10017825	0.319889	0.188486	1.69715	14.4989
Lus10024117	Lus10029466	0	0.188486	0	14.4989
Lus10016268	Lus10029466	0.44084	0.188486	2.33885	14.4989
Lus10027513	Lus10029466	0.146808	0.188486	0.778883	14.4989
Lus10026927	Lus10039041	0.146808	0.188486	0.778883	14.4989
Lus10027513	Lus10039041	0.232616	0.188486	1.23413	14.4989
Lus10003322	Lus10039041	0.232616	0.188486	1.23413	14.4989
Lus10024117	Lus10039037	0.44084	0.188486	2.33885	14.4989
Lus10016268	Lus10039037	0	0.188486	0	14.4989
Lus10027513	Lus10039037	0.329525	0.188486	1.74827	14.4989
Lus10010665	Lus10042264	0.730087	0.188486	3.87343	14.4989
Lus10024037	Lus10010468	0.329525	0.188486	1.74827	14.4989
Lus10004381	Lus10010469	0.232616	0.188486	1.23413	14.4989
Lus10031388	Lus10026393	0.329525	0.188486	1.74827	14.4989
Lus10010468	Lus10014079	0.146808	0.188486	0.778883	14.4989
Lus10024035	Lus10027739	0.329525	0.188486	1.74827	14.4989
Lus10016459	Lus10027739	0.329525	0.188486	1.74827	14.4989
Lus10025513	Lus10027739	0.329525	0.188486	1.74827	14.4989
Lus10041715	Lus10027739	0.329525	0.188486	1.74827	14.4989
Lus10012726	Lus10027739	0.44084	0.188486	2.33885	14.4989
Lus10024117	Lus10001905	0.146808	0.188486	0.778883	14.4989
Lus10003897	Lus10001905	0.0698178	0.188486	0.370414	14.4989
Lus10010469	Lus10023894	0.329525	0.188486	1.74827	14.4989
Lus10014079	Lus10023894	0.146808	0.188486	0.778883	14.4989
Lus10014404	Lus10023893	0.232616	0.188486	1.23413	14.4989
Lus10009417	Lus10012011	0.44084	0.188486	2.33885	14.4989
Lus10027334	Lus10012011	0	0.188486	0	14.4989
Lus10003322	Lus10012011	0.329525	0.188486	1.74827	14.4989
Lus10029466	Lus10012011	0.44084	0.188486	2.33885	14.4989
Lus10039037	Lus10012011	0	0.188486	0	14.4989
Lus10014437	Lus10024584	0.329525	0.188486	1.74827	14.4989
Lus10014403	Lus10024583	0	0.188486	0	14.4989
Lus10006169	Lus10000993	0.329525	0.188486	1.74827	14.4989
Lus10042262	Lus10000993	0.329525	0.188486	1.74827	14.4989
Lus10027739	Lus10000993	0.329525	0.188486	1.74827	14.4989
Lus10035951	Lus10034650	0.44084	0.188486	2.33885	14.4989
Lus10026927	Lus10034650	0.232616	0.188486	1.23413	14.4989
Lus10014402	Lus10034650	0.329525	0.188486	1.74827	14.4989
Lus10027334	Lus10034650	0.232616	0.188486	1.23413	14.4989
Lus10003322	Lus10034650	0.329525	0.188486	1.74827	14.4989
Lus10029466	Lus10034650	0.329525	0.188486	1.74827	14.4989
Lus10039041	Lus10034650	0.232616	0.188486	1.23413	14.4989
Lus10039037	Lus10034650	0.232616	0.188486	1.23413	14.4989
Lus10010469	Lus10017542	0.329525	0.188486	1.74827	14.4989
Lus10026926	Lus10008248	0.329525	0.188486	1.74827	14.4989
Lus10006720	Lus10017201	0.329525	0.188486	1.74827	14.4989
Lus10020124	Lus10043445	0.329525	0.188486	1.74827	14.4989
Lus10027739	Lus10043445	0.44084	0.188486	2.33885	14.4989
Lus10010468	Lus10032220	0.146808	0.188486	0.778883	14.4989
Lus10004381	Lus10008742	0.44084	0.188486	2.33885	14.4989
Lus10006720	Lus10008742	0.329525	0.188486	1.74827	14.4989
Lus10003944	Lus10013924	0.329525	0.188486	1.74827	14.4989
Lus10010469	Lus10013924	0.329525	0.188486	1.74827	14.4989
Lus10014402	Lus10013925	0	0.188486	0	14.4989
Lus10027334	Lus10013925	0.232616	0.188486	1.23413	14.4989
Lus10003322	Lus10013925	0.0698178	0.188486	0.370414	14.4989
Lus10029466	Lus10013925	0.146808	0.188486	0.778883	14.4989
Lus10039041	Lus10013925	0.232616	0.188486	1.23413	14.4989
Lus10039037	Lus10013925	0.232616	0.188486	1.23413	14.4989
Lus10010468	Lus10013920	0.232616	0.188486	1.23413	14.4989
Lus10010665	Lus10013921	0.571605	0.188486	3.03262	14.4989
Lus10010665	Lus10013922	0.571605	0.188486	3.03262	14.4989
Lus10014402	Lus10013923	0	0.188486	0	14.4989
Lus10027334	Lus10013923	0.232616	0.188486	1.23413	14.4989
Lus10003322	Lus10013923	0.0698178	0.188486	0.370414	14.4989
Lus10029466	Lus10013923	0.146808	0.188486	0.778883	14.4989
Lus10039041	Lus10013923	0.232616	0.188486	1.23413	14.4989
Lus10039037	Lus10013923	0.232616	0.188486	1.23413	14.4989
Lus10010468	Lus10013919	0.232616	0.188486	1.23413	14.4989
Lus10024035	Lus10024486	0.329525	0.188486	1.74827	14.4989
Lus10016459	Lus10024486	0.232616	0.188486	1.23413	14.4989
Lus10025513	Lus10024486	0.232616	0.188486	1.23413	14.4989
Lus10041715	Lus10024486	0.329525	0.188486	1.74827	14.4989
Lus10012726	Lus10024486	0.329525	0.188486	1.74827	14.4989
Lus10031388	Lus10024486	0.232616	0.188486	1.23413	14.4989
Lus10043445	Lus10024486	0.44084	0.188486	2.33885	14.4989
Lus10006169	Lus10036967	0.730087	0.188486	3.87343	14.4989
Lus10003944	Lus10036840	0.329525	0.188486	1.74827	14.4989
Lus10010469	Lus10036840	0.329525	0.188486	1.74827	14.4989
Lus10003944	Lus10036837	0.329525	0.188486	1.74827	14.4989
Lus10010469	Lus10036837	0.329525	0.188486	1.74827	14.4989
Lus10026393	Lus10010943	0.329525	0.188486	1.74827	14.4989
Lus10024486	Lus10010943	0.232616	0.188486	1.23413	14.4989
Lus10010469	Lus10040178	0.232616	0.188486	1.23413	14.4989
Lus10008742	Lus10040178	0.44084	0.188486	2.33885	14.4989
Lus10020124	Lus10000632	0.232616	0.188486	1.23413	14.4989
Lus10006169	Lus10000632	0.571605	0.188486	3.03262	14.4989
Lus10026393	Lus10000632	0.232616	0.188486	1.23413	14.4989
Lus10027739	Lus10000632	0.329525	0.188486	1.74827	14.4989
Lus10013924	Lus10008955	0.329525	0.188486	1.74827	14.4989
Lus10036840	Lus10008955	0.329525	0.188486	1.74827	14.4989
Lus10036837	Lus10008955	0.329525	0.188486	1.74827	14.4989
Lus10013924	Lus10039277	0.232616	0.188486	1.23413	14.4989
Lus10036840	Lus10039277	0.232616	0.188486	1.23413	14.4989
Lus10036837	Lus10039277	0.232616	0.188486	1.23413	14.4989
Lus10006720	Lus10039301	0.571605	0.188486	3.03262	14.4989
Lus10010468	Lus10039301	0.44084	0.188486	2.33885	14.4989
Lus10024584	Lus10026793	0.329525	0.188486	1.74827	14.4989
Lus10003154	Lus10028863	0.232616	0.188486	1.23413	14.4989
Lus10014148	Lus10028863	0.730087	0.188486	3.87343	14.4989
Lus10036967	Lus10028863	0.329525	0.188486	1.74827	14.4989
Lus10020556	Lus10028863	0.44084	0.188486	2.33885	14.4989
Lus10003154	Lus10028864	0.232616	0.188486	1.23413	14.4989
Lus10014148	Lus10028864	0.730087	0.188486	3.87343	14.4989
Lus10036967	Lus10028864	0.329525	0.188486	1.74827	14.4989
Lus10020556	Lus10028864	0.44084	0.188486	2.33885	14.4989
Lus10020124	Lus10028865	0.329525	0.188486	1.74827	14.4989
Lus10027739	Lus10028865	0.44084	0.188486	2.33885	14.4989
Lus10024486	Lus10028865	0.44084	0.188486	2.33885	14.4989
Lus10010467	Lus10006353	0.540989	0.188486	2.87018	14.4989
Lus10020559	Lus10006353	0.422321	0.188486	2.2406	14.4989
Lus10019831	Lus10006352	0.514974	0.188486	2.73217	14.4989
Lus10010665	Lus10021438	0.329525	0.188486	1.74827	14.4989
Lus10014437	Lus10041055	0.329525	0.188486	1.74827	14.4989
Lus10026793	Lus10041055	0.329525	0.188486	1.74827	14.4989
Lus10009417	Lus10006280	0.730087	0.188486	3.87343	14.4989
Lus10034650	Lus10006280	0.329525	0.188486	1.74827	14.4989
Lus10035951	Lus10006721	0.327242	0.19151	1.70875	14.7315
Lus10026927	Lus10006721	0.327242	0.19151	1.70875	14.7315
Lus10014402	Lus10006721	0.437532	0.19151	2.28464	14.7315
Lus10027334	Lus10006721	0.327242	0.19151	1.70875	14.7315
Lus10003322	Lus10006721	0.437532	0.19151	2.28464	14.7315
Lus10029466	Lus10006721	0.327242	0.19151	1.70875	14.7315
Lus10039041	Lus10006721	0.327242	0.19151	1.70875	14.7315
Lus10039037	Lus10006721	0.327242	0.19151	1.70875	14.7315
Lus10023939	Lus10000993	0.145913	0.19151	0.761908	14.7315
Lus10023939	Lus10000632	0.231111	0.19151	1.20678	14.7315
Lus10004381	Lus10025741	0.723293	0.19151	3.77679	14.7315
Lus10040178	Lus10025741	0.723293	0.19151	3.77679	14.7315
Lus10006720	Lus10006351	0.327242	0.19151	1.70875	14.7315
Lus10013924	Lus10006351	0.327242	0.19151	1.70875	14.7315
Lus10036840	Lus10006351	0.327242	0.19151	1.70875	14.7315
Lus10036837	Lus10006351	0.327242	0.19151	1.70875	14.7315
Lus10006721	Lus10006280	0.437532	0.19151	2.28464	14.7315
Lus10009417	Lus10003809	0.536892	0.192127	2.79447	14.779
Lus10010240	Lus10025741	0.816459	0.19254	4.24047	14.8108
Lus10040591	Lus10006351	0.403725	0.193059	2.0912	14.8507
Lus10006351	Lus10021610	0.403725	0.193059	2.0912	14.8507
Lus10024037	Lus10024035	0.145029	0.194633	0.745137	14.9718
Lus10035951	Lus10020124	0.145029	0.194633	0.745137	14.9718
Lus10020124	Lus10026927	0.0690142	0.194633	0.354585	14.9718
Lus10020124	Lus10027513	0.229625	0.194633	1.17978	14.9718
Lus10024037	Lus10016459	0.0690142	0.194633	0.354585	14.9718
Lus10024037	Lus10025513	0.0690142	0.194633	0.354585	14.9718
Lus10020124	Lus10027334	0.229625	0.194633	1.17978	14.9718
Lus10024037	Lus10041715	0.145029	0.194633	0.745137	14.9718
Lus10024037	Lus10012726	0.145029	0.194633	0.745137	14.9718
Lus10026926	Lus10039041	0.145029	0.194633	0.745137	14.9718
Lus10020124	Lus10039037	0.229625	0.194633	1.17978	14.9718
Lus10003900	Lus10006720	0.562245	0.194633	2.88874	14.9718
Lus10010665	Lus10010467	0.716634	0.194633	3.68197	14.9718
Lus10041713	Lus10010468	0.434275	0.194633	2.23125	14.9718
Lus10014437	Lus10010469	0.229625	0.194633	1.17978	14.9718
Lus10022221	Lus10031388	0.434275	0.194633	2.23125	14.9718
Lus10010665	Lus10026394	0.716634	0.194633	3.68197	14.9718
Lus10014437	Lus10014079	0.229625	0.194633	1.17978	14.9718
Lus10014402	Lus10027739	0.145029	0.194633	0.745137	14.9718
Lus10027334	Lus10027739	0.434275	0.194633	2.23125	14.9718
Lus10003322	Lus10027739	0.0690142	0.194633	0.354585	14.9718
Lus10029466	Lus10027739	0.145029	0.194633	0.745137	14.9718
Lus10039041	Lus10027739	0.229625	0.194633	1.17978	14.9718
Lus10039037	Lus10027739	0.434275	0.194633	2.23125	14.9718
Lus10010468	Lus10027862	0.324992	0.194633	1.66976	14.9718
Lus10027513	Lus10024584	0.145029	0.194633	0.745137	14.9718
Lus10024037	Lus10000993	0.145029	0.194633	0.745137	14.9718
Lus10014404	Lus10000993	0.145029	0.194633	0.745137	14.9718
Lus10014079	Lus10000993	0.229625	0.194633	1.17978	14.9718
Lus10010665	Lus10007972	0.434275	0.194633	2.23125	14.9718
Lus10026926	Lus10034650	0.229625	0.194633	1.17978	14.9718
Lus10042264	Lus10017542	0.562245	0.194633	2.88874	14.9718
Lus10024035	Lus10017201	0.229625	0.194633	1.17978	14.9718
Lus10016459	Lus10017201	0.324992	0.194633	1.66976	14.9718
Lus10025513	Lus10017201	0.324992	0.194633	1.66976	14.9718
Lus10041715	Lus10017201	0.229625	0.194633	1.17978	14.9718
Lus10012726	Lus10017201	0.434275	0.194633	2.23125	14.9718
Lus10008248	Lus10017201	0.324992	0.194633	1.66976	14.9718
Lus10027513	Lus10017203	0.434275	0.194633	2.23125	14.9718
Lus10003322	Lus10017203	0.434275	0.194633	2.23125	14.9718
Lus10034650	Lus10017203	0.145029	0.194633	0.745137	14.9718
Lus10024037	Lus10043445	0.229625	0.194633	1.17978	14.9718
Lus10017201	Lus10043445	0.324992	0.194633	1.66976	14.9718
Lus10024035	Lus10008742	0.229625	0.194633	1.17978	14.9718
Lus10016459	Lus10008742	0.145029	0.194633	0.745137	14.9718
Lus10025513	Lus10008742	0.145029	0.194633	0.745137	14.9718
Lus10041715	Lus10008742	0.229625	0.194633	1.17978	14.9718
Lus10012726	Lus10008742	0.229625	0.194633	1.17978	14.9718
Lus10031388	Lus10008742	0.145029	0.194633	0.745137	14.9718
Lus10043445	Lus10008742	0.324992	0.194633	1.66976	14.9718
Lus10014105	Lus10013924	0.229625	0.194633	1.17978	14.9718
Lus10014086	Lus10013924	0.145029	0.194633	0.745137	14.9718
Lus10020124	Lus10013925	0.145029	0.194633	0.745137	14.9718
Lus10024584	Lus10013925	0.145029	0.194633	0.745137	14.9718
Lus10017203	Lus10013925	0.324992	0.194633	1.66976	14.9718
Lus10024035	Lus10013920	0.229625	0.194633	1.17978	14.9718
Lus10016459	Lus10013920	0.229625	0.194633	1.17978	14.9718
Lus10025513	Lus10013920	0.229625	0.194633	1.17978	14.9718
Lus10041715	Lus10013920	0.229625	0.194633	1.17978	14.9718
Lus10012726	Lus10013920	0.324992	0.194633	1.66976	14.9718
Lus10000993	Lus10013920	0.229625	0.194633	1.17978	14.9718
Lus10043445	Lus10013920	0.324992	0.194633	1.66976	14.9718
Lus10010468	Lus10013921	0.229625	0.194633	1.17978	14.9718
Lus10010468	Lus10013922	0.229625	0.194633	1.17978	14.9718
Lus10020124	Lus10013923	0.145029	0.194633	0.745137	14.9718
Lus10024584	Lus10013923	0.145029	0.194633	0.745137	14.9718
Lus10017203	Lus10013923	0.324992	0.194633	1.66976	14.9718
Lus10024035	Lus10013919	0.229625	0.194633	1.17978	14.9718
Lus10016459	Lus10013919	0.229625	0.194633	1.17978	14.9718
Lus10025513	Lus10013919	0.229625	0.194633	1.17978	14.9718
Lus10041715	Lus10013919	0.229625	0.194633	1.17978	14.9718
Lus10012726	Lus10013919	0.324992	0.194633	1.66976	14.9718
Lus10000993	Lus10013919	0.229625	0.194633	1.17978	14.9718
Lus10043445	Lus10013919	0.324992	0.194633	1.66976	14.9718
Lus10035951	Lus10024486	0.434275	0.194633	2.23125	14.9718
Lus10017201	Lus10036967	0.324992	0.194633	1.66976	14.9718
Lus10014105	Lus10036840	0.229625	0.194633	1.17978	14.9718
Lus10014086	Lus10036840	0.145029	0.194633	0.745137	14.9718
Lus10014105	Lus10036837	0.229625	0.194633	1.17978	14.9718
Lus10014086	Lus10036837	0.145029	0.194633	0.745137	14.9718
Lus10032220	Lus10020556	0.434275	0.194633	2.23125	14.9718
Lus10022221	Lus10010943	0.434275	0.194633	2.23125	14.9718
Lus10008742	Lus10010943	0.145029	0.194633	0.745137	14.9718
Lus10010665	Lus10004670	0.324992	0.194633	1.66976	14.9718
Lus10024037	Lus10000632	0.229625	0.194633	1.17978	14.9718
Lus10014404	Lus10000632	0.229625	0.194633	1.17978	14.9718
Lus10014079	Lus10000632	0.324992	0.194633	1.66976	14.9718
Lus10008742	Lus10000632	0.145029	0.194633	0.745137	14.9718
Lus10013920	Lus10000632	0.229625	0.194633	1.17978	14.9718
Lus10013919	Lus10000632	0.229625	0.194633	1.17978	14.9718
Lus10014148	Lus10008955	0.562245	0.194633	2.88874	14.9718
Lus10036967	Lus10008955	0.229625	0.194633	1.17978	14.9718
Lus10020556	Lus10008955	0.324992	0.194633	1.66976	14.9718
Lus10024035	Lus10039277	0.324992	0.194633	1.66976	14.9718
Lus10016459	Lus10039277	0.324992	0.194633	1.66976	14.9718
Lus10025513	Lus10039277	0.324992	0.194633	1.66976	14.9718
Lus10041715	Lus10039277	0.324992	0.194633	1.66976	14.9718
Lus10012726	Lus10039277	0.434275	0.194633	2.23125	14.9718
Lus10043445	Lus10039277	0.434275	0.194633	2.23125	14.9718
Lus10000632	Lus10039277	0.229625	0.194633	1.17978	14.9718
Lus10024035	Lus10039301	0.145029	0.194633	0.745137	14.9718
Lus10016459	Lus10039301	0.145029	0.194633	0.745137	14.9718
Lus10025513	Lus10039301	0.145029	0.194633	0.745137	14.9718
Lus10041715	Lus10039301	0.145029	0.194633	0.745137	14.9718
Lus10012726	Lus10039301	0.229625	0.194633	1.17978	14.9718
Lus10008248	Lus10039301	0.229625	0.194633	1.17978	14.9718
Lus10043445	Lus10039301	0.229625	0.194633	1.17978	14.9718
Lus10036967	Lus10039301	0.145029	0.194633	0.745137	14.9718
Lus10010469	Lus10026793	0.229625	0.194633	1.17978	14.9718
Lus10008742	Lus10026793	0.145029	0.194633	0.745137	14.9718
Lus10035951	Lus10028863	0.229625	0.194633	1.17978	14.9718
Lus10027513	Lus10028863	0.324992	0.194633	1.66976	14.9718
Lus10029466	Lus10028863	0.324992	0.194633	1.66976	14.9718
Lus10001905	Lus10028863	0.324992	0.194633	1.66976	14.9718
Lus10013925	Lus10028863	0.324992	0.194633	1.66976	14.9718
Lus10013923	Lus10028863	0.324992	0.194633	1.66976	14.9718
Lus10035951	Lus10028864	0.229625	0.194633	1.17978	14.9718
Lus10027513	Lus10028864	0.324992	0.194633	1.66976	14.9718
Lus10029466	Lus10028864	0.324992	0.194633	1.66976	14.9718
Lus10001905	Lus10028864	0.324992	0.194633	1.66976	14.9718
Lus10013925	Lus10028864	0.324992	0.194633	1.66976	14.9718
Lus10013923	Lus10028864	0.324992	0.194633	1.66976	14.9718
Lus10024037	Lus10028865	0.229625	0.194633	1.17978	14.9718
Lus10017201	Lus10028865	0.324992	0.194633	1.66976	14.9718
Lus10008742	Lus10028865	0.324992	0.194633	1.66976	14.9718
Lus10013920	Lus10028865	0.324992	0.194633	1.66976	14.9718
Lus10013919	Lus10028865	0.324992	0.194633	1.66976	14.9718
Lus10039277	Lus10028865	0.434275	0.194633	2.23125	14.9718
Lus10039301	Lus10028865	0.229625	0.194633	1.17978	14.9718
Lus10006720	Lus10025711	0.434275	0.194633	2.23125	14.9718
Lus10014148	Lus10006353	0.0690142	0.194633	0.354585	14.9718
Lus10036967	Lus10006353	0.324992	0.194633	1.66976	14.9718
Lus10020556	Lus10006353	0.229625	0.194633	1.17978	14.9718
Lus10010665	Lus10006352	1.17482	0.194633	6.03604	14.9718
Lus10013924	Lus10021437	0.324992	0.194633	1.66976	14.9718
Lus10036840	Lus10021437	0.324992	0.194633	1.66976	14.9718
Lus10036837	Lus10021437	0.324992	0.194633	1.66976	14.9718
Lus10017542	Lus10021438	0.434275	0.194633	2.23125	14.9718
Lus10027513	Lus10041055	0.0690142	0.194633	0.354585	14.9718
Lus10034650	Lus10041055	0.434275	0.194633	2.23125	14.9718
Lus10013925	Lus10041055	0.145029	0.194633	0.745137	14.9718
Lus10013923	Lus10041055	0.145029	0.194633	0.745137	14.9718
Lus10024117	Lus10031819	0.229625	0.194633	1.17978	14.9718
Lus10020124	Lus10006280	0.145029	0.194633	0.745137	14.9718
Lus10024486	Lus10006280	0.434275	0.194633	2.23125	14.9718
Lus10028863	Lus10006280	0.145029	0.194633	0.745137	14.9718
Lus10028864	Lus10006280	0.145029	0.194633	0.745137	14.9718
Lus10014402	Lus10006169	0.324992	0.194633	1.66976	14.9718
Lus10027334	Lus10006169	0.434275	0.194633	2.23125	14.9718
Lus10006169	Lus10029466	0.324992	0.194633	1.66976	14.9718
Lus10006169	Lus10039041	0.434275	0.194633	2.23125	14.9718
Lus10006169	Lus10039037	0.434275	0.194633	2.23125	14.9718
Lus10024584	Lus10034650	0.324992	0.194633	1.66976	14.9718
Lus10003154	Lus10008955	0.145029	0.194633	0.745137	14.9718
Lus10009417	Lus10028863	0.716634	0.194633	3.68197	14.9718
Lus10034650	Lus10028863	0.229625	0.194633	1.17978	14.9718
Lus10009417	Lus10028864	0.716634	0.194633	3.68197	14.9718
Lus10034650	Lus10028864	0.229625	0.194633	1.17978	14.9718
Lus10003154	Lus10006353	0.434275	0.194633	2.23125	14.9718
Lus10024037	Lus10017825	0.416497	0.195912	2.12594	15.0701
Lus10017825	Lus10039277	0.532859	0.195912	2.71989	15.0701
Lus10006353	Lus10003455	0.416497	0.195912	2.12594	15.0701
Lus10022222	Lus10027513	0.557684	0.197861	2.81856	15.2201
Lus10026926	Lus10006721	0.431068	0.197861	2.17864	15.2201
Lus10042260	Lus10031388	0.322772	0.197861	1.63131	15.2201
Lus10026927	Lus10023939	0.228159	0.197861	1.15313	15.2201
Lus10014402	Lus10023939	0.322772	0.197861	1.63131	15.2201
Lus10027334	Lus10023939	0.0686193	0.197861	0.346805	15.2201
Lus10003322	Lus10023939	0.322772	0.197861	1.63131	15.2201
Lus10029466	Lus10023939	0.431068	0.197861	2.17864	15.2201
Lus10039041	Lus10023939	0.322772	0.197861	1.63131	15.2201
Lus10039037	Lus10023939	0.0686193	0.197861	0.346805	15.2201
Lus10006721	Lus10024584	0.431068	0.197861	2.17864	15.2201
Lus10006721	Lus10017203	0.431068	0.197861	2.17864	15.2201
Lus10022222	Lus10013925	0.557684	0.197861	2.81856	15.2201
Lus10022222	Lus10013923	0.557684	0.197861	2.81856	15.2201
Lus10042260	Lus10010943	0.322772	0.197861	1.63131	15.2201
Lus10010665	Lus10004671	0.322772	0.197861	1.63131	15.2201
Lus10042260	Lus10000632	0.322772	0.197861	1.63131	15.2201
Lus10006721	Lus10028863	0.557684	0.197861	2.81856	15.2201
Lus10006721	Lus10028864	0.557684	0.197861	2.81856	15.2201
Lus10014148	Lus10025741	0.557684	0.197861	2.81856	15.2201
Lus10024035	Lus10006351	0.228159	0.197861	1.15313	15.2201
Lus10016459	Lus10006351	0.228159	0.197861	1.15313	15.2201
Lus10025513	Lus10006351	0.228159	0.197861	1.15313	15.2201
Lus10041715	Lus10006351	0.228159	0.197861	1.15313	15.2201
Lus10012726	Lus10006351	0.322772	0.197861	1.63131	15.2201
Lus10043445	Lus10006351	0.322772	0.197861	1.63131	15.2201
Lus10028865	Lus10006351	0.322772	0.197861	1.63131	15.2201
Lus10006721	Lus10041055	0.557684	0.197861	2.81856	15.2201
Lus10035951	Lus10024037	0.226711	0.201198	1.1268	15.4768
Lus10024037	Lus10026927	0.0682288	0.201198	0.339113	15.4768
Lus10039041	Lus10014079	0.143291	0.201198	0.712191	15.4768
Lus10040725	Lus10017542	0.553199	0.201198	2.74953	15.4768
Lus10007972	Lus10017542	0.320583	0.201198	1.59337	15.4768
Lus10023894	Lus10019364	0.427909	0.201198	2.1268	15.4768
Lus10039041	Lus10013920	0.0682288	0.201198	0.339113	15.4768
Lus10039041	Lus10013919	0.0682288	0.201198	0.339113	15.4768
Lus10017542	Lus10004670	0.427909	0.201198	2.1268	15.4768
Lus10010665	Lus10026795	0.320583	0.201198	1.59337	15.4768
Lus10023894	Lus10007421	0.427909	0.201198	2.1268	15.4768
Lus10024037	Lus10006280	0.143291	0.201198	0.712191	15.4768
Lus10020124	Lus10026926	0.226711	0.201198	1.1268	15.4768
Lus10024037	Lus10014402	0.143291	0.201198	0.712191	15.4768
Lus10014402	Lus10014404	0.143291	0.201198	0.712191	15.4768
Lus10014403	Lus10014404	0.226711	0.201198	1.1268	15.4768
Lus10024035	Lus10003900	0.320583	0.201198	1.59337	15.4768
Lus10036086	Lus10003944	0.226711	0.201198	1.1268	15.4768
Lus10024117	Lus10003944	0.320583	0.201198	1.59337	15.4768
Lus10027513	Lus10003944	0.143291	0.201198	0.712191	15.4768
Lus10003900	Lus10016459	0.320583	0.201198	1.59337	15.4768
Lus10003900	Lus10025513	0.320583	0.201198	1.59337	15.4768
Lus10036086	Lus10025515	0.320583	0.201198	1.59337	15.4768
Lus10024117	Lus10025515	0.427909	0.201198	2.1268	15.4768
Lus10024118	Lus10027334	0.427909	0.201198	2.1268	15.4768
Lus10024037	Lus10027334	0.143291	0.201198	0.712191	15.4768
Lus10003900	Lus10041715	0.320583	0.201198	1.59337	15.4768
Lus10024037	Lus10003322	0.226711	0.201198	1.1268	15.4768
Lus10003900	Lus10012726	0.427909	0.201198	2.1268	15.4768
Lus10020124	Lus10006169	0.320583	0.201198	1.59337	15.4768
Lus10024118	Lus10010712	0.143291	0.201198	0.712191	15.4768
Lus10025515	Lus10010712	0.226711	0.201198	1.1268	15.4768
Lus10024118	Lus10029466	0.320583	0.201198	1.59337	15.4768
Lus10024037	Lus10029466	0.320583	0.201198	1.59337	15.4768
Lus10024037	Lus10039041	0.226711	0.201198	1.1268	15.4768
Lus10024118	Lus10039037	0.427909	0.201198	2.1268	15.4768
Lus10024037	Lus10039037	0.143291	0.201198	0.712191	15.4768
Lus10027334	Lus10031248	0.0682288	0.201198	0.339113	15.4768
Lus10010712	Lus10031248	0.320583	0.201198	1.59337	15.4768
Lus10029466	Lus10031248	0.320583	0.201198	1.59337	15.4768
Lus10039037	Lus10031248	0.0682288	0.201198	0.339113	15.4768
Lus10014401	Lus10006720	0.226711	0.201198	1.1268	15.4768
Lus10022222	Lus10006721	0.427909	0.201198	2.1268	15.4768
Lus10014148	Lus10042242	0.553199	0.201198	2.74953	15.4768
Lus10010475	Lus10010468	0.226711	0.201198	1.1268	15.4768
Lus10010467	Lus10010468	0.143291	0.201198	0.712191	15.4768
Lus10027513	Lus10010469	0.320583	0.201198	1.59337	15.4768
Lus10042262	Lus10026393	0.427909	0.201198	2.1268	15.4768
Lus10014402	Lus10014079	0.0682288	0.201198	0.339113	15.4768
Lus10020124	Lus10027739	0.143291	0.201198	0.712191	15.4768
Lus10024118	Lus10001905	0.226711	0.201198	1.1268	15.4768
Lus10024035	Lus10001906	0.320583	0.201198	1.59337	15.4768
Lus10016459	Lus10001906	0.320583	0.201198	1.59337	15.4768
Lus10025513	Lus10001906	0.320583	0.201198	1.59337	15.4768
Lus10041715	Lus10001906	0.320583	0.201198	1.59337	15.4768
Lus10012726	Lus10001906	0.427909	0.201198	2.1268	15.4768
Lus10026394	Lus10023893	0.427909	0.201198	2.1268	15.4768
Lus10006169	Lus10024584	0.320583	0.201198	1.59337	15.4768
Lus10027739	Lus10024584	0.226711	0.201198	1.1268	15.4768
Lus10041713	Lus10000993	0.0682288	0.201198	0.339113	15.4768
Lus10042264	Lus10000993	0.427909	0.201198	2.1268	15.4768
Lus10042261	Lus10007972	0.427909	0.201198	2.1268	15.4768
Lus10003944	Lus10034650	0.320583	0.201198	1.59337	15.4768
Lus10010469	Lus10034650	0.320583	0.201198	1.59337	15.4768
Lus10027862	Lus10008248	0.226711	0.201198	1.1268	15.4768
Lus10016268	Lus10017201	0.320583	0.201198	1.59337	15.4768
Lus10003897	Lus10017201	0.320583	0.201198	1.59337	15.4768
Lus10027334	Lus10017201	0.320583	0.201198	1.59337	15.4768
Lus10039037	Lus10017201	0.320583	0.201198	1.59337	15.4768
Lus10012011	Lus10017201	0.320583	0.201198	1.59337	15.4768
Lus10020124	Lus10017203	0.320583	0.201198	1.59337	15.4768
Lus10006169	Lus10017203	0.553199	0.201198	2.74953	15.4768
Lus10027739	Lus10017203	0.553199	0.201198	2.74953	15.4768
Lus10003900	Lus10043445	0.427909	0.201198	2.1268	15.4768
Lus10001906	Lus10043445	0.427909	0.201198	2.1268	15.4768
Lus10039041	Lus10032220	0.226711	0.201198	1.1268	15.4768
Lus10034650	Lus10032220	0.320583	0.201198	1.59337	15.4768
Lus10035951	Lus10008742	0.226711	0.201198	1.1268	15.4768
Lus10014402	Lus10008742	0.320583	0.201198	1.59337	15.4768
Lus10014080	Lus10013924	0.320583	0.201198	1.59337	15.4768
Lus10032218	Lus10013924	0.143291	0.201198	0.712191	15.4768
Lus10003944	Lus10013925	0.226711	0.201198	1.1268	15.4768
Lus10010469	Lus10013925	0.427909	0.201198	2.1268	15.4768
Lus10014402	Lus10013920	0.226711	0.201198	1.1268	15.4768
Lus10027334	Lus10013920	0.320583	0.201198	1.59337	15.4768
Lus10003322	Lus10013920	0.143291	0.201198	0.712191	15.4768
Lus10029466	Lus10013920	0.226711	0.201198	1.1268	15.4768
Lus10039037	Lus10013920	0.320583	0.201198	1.59337	15.4768
Lus10024035	Lus10013921	0.226711	0.201198	1.1268	15.4768
Lus10016459	Lus10013921	0.320583	0.201198	1.59337	15.4768
Lus10025513	Lus10013921	0.320583	0.201198	1.59337	15.4768
Lus10041715	Lus10013921	0.226711	0.201198	1.1268	15.4768
Lus10012726	Lus10013921	0.427909	0.201198	2.1268	15.4768
Lus10000993	Lus10013921	0.320583	0.201198	1.59337	15.4768
Lus10043445	Lus10013921	0.320583	0.201198	1.59337	15.4768
Lus10024035	Lus10013922	0.226711	0.201198	1.1268	15.4768
Lus10016459	Lus10013922	0.320583	0.201198	1.59337	15.4768
Lus10025513	Lus10013922	0.320583	0.201198	1.59337	15.4768
Lus10041715	Lus10013922	0.226711	0.201198	1.1268	15.4768
Lus10012726	Lus10013922	0.427909	0.201198	2.1268	15.4768
Lus10000993	Lus10013922	0.320583	0.201198	1.59337	15.4768
Lus10043445	Lus10013922	0.320583	0.201198	1.59337	15.4768
Lus10003944	Lus10013923	0.226711	0.201198	1.1268	15.4768
Lus10010469	Lus10013923	0.427909	0.201198	2.1268	15.4768
Lus10014402	Lus10013919	0.226711	0.201198	1.1268	15.4768
Lus10027334	Lus10013919	0.320583	0.201198	1.59337	15.4768
Lus10003322	Lus10013919	0.143291	0.201198	0.712191	15.4768
Lus10029466	Lus10013919	0.226711	0.201198	1.1268	15.4768
Lus10039037	Lus10013919	0.320583	0.201198	1.59337	15.4768
Lus10014080	Lus10036840	0.320583	0.201198	1.59337	15.4768
Lus10032218	Lus10036840	0.143291	0.201198	0.712191	15.4768
Lus10014080	Lus10036837	0.320583	0.201198	1.59337	15.4768
Lus10032218	Lus10036837	0.143291	0.201198	0.712191	15.4768
Lus10013924	Lus10020559	0.226711	0.201198	1.1268	15.4768
Lus10036840	Lus10020559	0.226711	0.201198	1.1268	15.4768
Lus10036837	Lus10020559	0.226711	0.201198	1.1268	15.4768
Lus10042242	Lus10020556	0.427909	0.201198	2.1268	15.4768
Lus10041713	Lus10000632	0.320583	0.201198	1.59337	15.4768
Lus10013921	Lus10000632	0.320583	0.201198	1.59337	15.4768
Lus10013922	Lus10000632	0.320583	0.201198	1.59337	15.4768
Lus10009417	Lus10008955	0.553199	0.201198	2.74953	15.4768
Lus10027513	Lus10008955	0.427909	0.201198	2.1268	15.4768
Lus10029466	Lus10008955	0.427909	0.201198	2.1268	15.4768
Lus10001905	Lus10008955	0.427909	0.201198	2.1268	15.4768
Lus10034650	Lus10008955	0.143291	0.201198	0.712191	15.4768
Lus10013925	Lus10008955	0.427909	0.201198	2.1268	15.4768
Lus10013923	Lus10008955	0.427909	0.201198	2.1268	15.4768
Lus10035951	Lus10039277	0.226711	0.201198	1.1268	15.4768
Lus10026927	Lus10039277	0.226711	0.201198	1.1268	15.4768
Lus10027513	Lus10039277	0.0682288	0.201198	0.339113	15.4768
Lus10027334	Lus10039277	0.427909	0.201198	2.1268	15.4768
Lus10039037	Lus10039277	0.427909	0.201198	2.1268	15.4768
Lus10013925	Lus10039277	0.143291	0.201198	0.712191	15.4768
Lus10013923	Lus10039277	0.143291	0.201198	0.712191	15.4768
Lus10013924	Lus10039302	0.226711	0.201198	1.1268	15.4768
Lus10036840	Lus10039302	0.226711	0.201198	1.1268	15.4768
Lus10036837	Lus10039302	0.226711	0.201198	1.1268	15.4768
Lus10035951	Lus10039301	0.427909	0.201198	2.1268	15.4768
Lus10026927	Lus10039301	0.226711	0.201198	1.1268	15.4768
Lus10003897	Lus10039301	0.320583	0.201198	1.59337	15.4768
Lus10039041	Lus10039301	0.320583	0.201198	1.59337	15.4768
Lus10027739	Lus10028863	0.427909	0.201198	2.1268	15.4768
Lus10024486	Lus10028863	0.703702	0.201198	3.49756	15.4768
Lus10027739	Lus10028864	0.427909	0.201198	2.1268	15.4768
Lus10024486	Lus10028864	0.703702	0.201198	3.49756	15.4768
Lus10003900	Lus10028865	0.427909	0.201198	2.1268	15.4768
Lus10001906	Lus10028865	0.427909	0.201198	2.1268	15.4768
Lus10013921	Lus10028865	0.320583	0.201198	1.59337	15.4768
Lus10013922	Lus10028865	0.320583	0.201198	1.59337	15.4768
Lus10014148	Lus10025711	0.553199	0.201198	2.74953	15.4768
Lus10036967	Lus10025711	0.427909	0.201198	2.1268	15.4768
Lus10020556	Lus10025711	0.553199	0.201198	2.74953	15.4768
Lus10009417	Lus10006353	0.226711	0.201198	1.1268	15.4768
Lus10001905	Lus10006353	0.703702	0.201198	3.49756	15.4768
Lus10006720	Lus10006352	0.427909	0.201198	2.1268	15.4768
Lus10010468	Lus10006352	0.320583	0.201198	1.59337	15.4768
Lus10024035	Lus10021437	0.320583	0.201198	1.59337	15.4768
Lus10016459	Lus10021437	0.320583	0.201198	1.59337	15.4768
Lus10025513	Lus10021437	0.320583	0.201198	1.59337	15.4768
Lus10041715	Lus10021437	0.320583	0.201198	1.59337	15.4768
Lus10012726	Lus10021437	0.427909	0.201198	2.1268	15.4768
Lus10043445	Lus10021437	0.427909	0.201198	2.1268	15.4768
Lus10028865	Lus10021437	0.427909	0.201198	2.1268	15.4768
Lus10014148	Lus10021438	0.320583	0.201198	1.59337	15.4768
Lus10000993	Lus10021438	0.143291	0.201198	0.712191	15.4768
Lus10036967	Lus10021438	0.226711	0.201198	1.1268	15.4768
Lus10020556	Lus10021438	0.553199	0.201198	2.74953	15.4768
Lus10006169	Lus10041055	0.226711	0.201198	1.1268	15.4768
Lus10042262	Lus10041055	0.553199	0.201198	2.74953	15.4768
Lus10027739	Lus10041055	0.143291	0.201198	0.712191	15.4768
Lus10008742	Lus10006280	0.320583	0.201198	1.59337	15.4768
Lus10039277	Lus10006280	0.320583	0.201198	1.59337	15.4768
Lus10039301	Lus10006280	0.320583	0.201198	1.59337	15.4768
Lus10022222	Lus10003453	0.516138	0.201198	2.56533	15.4768
Lus10017825	Lus10021437	0.659669	0.20395	3.23446	15.6885
Lus10022222	Lus10020124	0.424797	0.20465	2.07572	15.7423
Lus10035921	Lus10026927	0.424797	0.20465	2.07572	15.7423
Lus10022222	Lus10006169	0.697422	0.20465	3.40787	15.7423
Lus10003944	Lus10006721	0.424797	0.20465	2.07572	15.7423
Lus10006721	Lus10010469	0.225281	0.20465	1.10081	15.7423
Lus10022222	Lus10027739	0.54879	0.20465	2.6816	15.7423
Lus10026926	Lus10023939	0.142438	0.20465	0.696009	15.7423
Lus10023939	Lus10024584	0.318424	0.20465	1.55594	15.7423
Lus10023939	Lus10017203	0.142438	0.20465	0.696009	15.7423
Lus10003154	Lus10031068	0.318424	0.20465	1.55594	15.7423
Lus10006721	Lus10032220	0.424797	0.20465	2.07572	15.7423
Lus10010468	Lus10004671	0.318424	0.20465	1.55594	15.7423
Lus10006721	Lus10008955	0.424797	0.20465	2.07572	15.7423
Lus10006721	Lus10006353	0.225281	0.20465	1.10081	15.7423
Lus10035951	Lus10006351	0.424797	0.20465	2.07572	15.7423
Lus10024117	Lus10006351	0.424797	0.20465	2.07572	15.7423
Lus10016268	Lus10006351	0.318424	0.20465	1.55594	15.7423
Lus10027513	Lus10006351	0.424797	0.20465	2.07572	15.7423
Lus10012011	Lus10006351	0.318424	0.20465	1.55594	15.7423
Lus10034650	Lus10006351	0.318424	0.20465	1.55594	15.7423
Lus10013925	Lus10006351	0.424797	0.20465	2.07572	15.7423
Lus10013923	Lus10006351	0.424797	0.20465	2.07572	15.7423
Lus10027850	Lus10021438	0.225281	0.20465	1.10081	15.7423
Lus10023939	Lus10041055	0.225281	0.20465	1.10081	15.7423
Lus10006351	Lus10006280	0.424797	0.20465	2.07572	15.7423
Lus10024035	Lus10009412	0.316294	0.208224	1.51901	16.0172
Lus10024037	Lus10026926	0.22387	0.208224	1.07514	16.0172
Lus10024035	Lus10014401	0.22387	0.208224	1.07514	16.0172
Lus10024117	Lus10003900	0.22387	0.208224	1.07514	16.0172
Lus10003900	Lus10003897	0.141596	0.208224	0.680016	16.0172
Lus10020124	Lus10003944	0.421731	0.208224	2.02537	16.0172
Lus10009412	Lus10016459	0.421731	0.208224	2.02537	16.0172
Lus10014401	Lus10016459	0.141596	0.208224	0.680016	16.0172
Lus10009412	Lus10025513	0.421731	0.208224	2.02537	16.0172
Lus10014401	Lus10025513	0.141596	0.208224	0.680016	16.0172
Lus10027334	Lus10005950	0.316294	0.208224	1.51901	16.0172
Lus10026927	Lus10041713	0.141596	0.208224	0.680016	16.0172
Lus10014402	Lus10041713	0.22387	0.208224	1.07514	16.0172
Lus10027334	Lus10041713	0.0674612	0.208224	0.323984	16.0172
Lus10009412	Lus10041715	0.316294	0.208224	1.51901	16.0172
Lus10014401	Lus10041715	0.22387	0.208224	1.07514	16.0172
Lus10041713	Lus10003322	0.316294	0.208224	1.51901	16.0172
Lus10009412	Lus10012726	0.544453	0.208224	2.61475	16.0172
Lus10014401	Lus10012726	0.22387	0.208224	1.07514	16.0172
Lus10003944	Lus10006169	0.316294	0.208224	1.51901	16.0172
Lus10005950	Lus10010712	0.316294	0.208224	1.51901	16.0172
Lus10027334	Lus10029452	0.316294	0.208224	1.51901	16.0172
Lus10010712	Lus10029452	0.316294	0.208224	1.51901	16.0172
Lus10005950	Lus10029466	0.22387	0.208224	1.07514	16.0172
Lus10041713	Lus10029466	0.421731	0.208224	2.02537	16.0172
Lus10029452	Lus10029466	0.22387	0.208224	1.07514	16.0172
Lus10041713	Lus10039041	0.316294	0.208224	1.51901	16.0172
Lus10005950	Lus10039037	0.316294	0.208224	1.51901	16.0172
Lus10041713	Lus10039037	0.0674612	0.208224	0.323984	16.0172
Lus10029452	Lus10039037	0.316294	0.208224	1.51901	16.0172
Lus10027334	Lus10029197	0.544453	0.208224	2.61475	16.0172
Lus10010712	Lus10029197	0.0674612	0.208224	0.323984	16.0172
Lus10029466	Lus10029197	0.141596	0.208224	0.680016	16.0172
Lus10039037	Lus10029197	0.544453	0.208224	2.61475	16.0172
Lus10017825	Lus10006720	0.141596	0.208224	0.680016	16.0172
Lus10009417	Lus10042242	0.691261	0.208224	3.3198	16.0172
Lus10016268	Lus10010476	0.421731	0.208224	2.02537	16.0172
Lus10027334	Lus10010476	0.421731	0.208224	2.02537	16.0172
Lus10029466	Lus10010476	0.22387	0.208224	1.07514	16.0172
Lus10039037	Lus10010476	0.421731	0.208224	2.02537	16.0172
Lus10024035	Lus10010467	0.316294	0.208224	1.51901	16.0172
Lus10016459	Lus10010467	0.316294	0.208224	1.51901	16.0172
Lus10025513	Lus10010467	0.316294	0.208224	1.51901	16.0172
Lus10041715	Lus10010467	0.316294	0.208224	1.51901	16.0172
Lus10012726	Lus10010467	0.421731	0.208224	2.02537	16.0172
Lus10020124	Lus10010469	0.316294	0.208224	1.51901	16.0172
Lus10006169	Lus10010469	0.421731	0.208224	2.02537	16.0172
Lus10042262	Lus10010469	0.421731	0.208224	2.02537	16.0172
Lus10010469	Lus10026393	0.22387	0.208224	1.07514	16.0172
Lus10027513	Lus10014105	0.22387	0.208224	1.07514	16.0172
Lus10036086	Lus10014086	0.0674612	0.208224	0.323984	16.0172
Lus10024117	Lus10014086	0.22387	0.208224	1.07514	16.0172
Lus10027513	Lus10014086	0.141596	0.208224	0.680016	16.0172
Lus10003944	Lus10027739	0.22387	0.208224	1.07514	16.0172
Lus10010469	Lus10027739	0.316294	0.208224	1.51901	16.0172
Lus10039041	Lus10027862	0.141596	0.208224	0.680016	16.0172
Lus10005950	Lus10001905	0.141596	0.208224	0.680016	16.0172
Lus10029452	Lus10001905	0.141596	0.208224	0.680016	16.0172
Lus10029197	Lus10001905	0.316294	0.208224	1.51901	16.0172
Lus10014086	Lus10001905	0.141596	0.208224	0.680016	16.0172
Lus10035951	Lus10001906	0.316294	0.208224	1.51901	16.0172
Lus10001905	Lus10001906	0.0674612	0.208224	0.323984	16.0172
Lus10013500	Lus10023894	0.316294	0.208224	1.51901	16.0172
Lus10014082	Lus10023894	0.316294	0.208224	1.51901	16.0172
Lus10022222	Lus10023939	0.421731	0.208224	2.02537	16.0172
Lus10013500	Lus10023893	0.544453	0.208224	2.61475	16.0172
Lus10014082	Lus10023893	0.316294	0.208224	1.51901	16.0172
Lus10010476	Lus10012011	0.421731	0.208224	2.02537	16.0172
Lus10024037	Lus10024584	0.316294	0.208224	1.51901	16.0172
Lus10014404	Lus10024584	0.316294	0.208224	1.51901	16.0172
Lus10014079	Lus10024584	0.22387	0.208224	1.07514	16.0172
Lus10010476	Lus10024583	0.141596	0.208224	0.680016	16.0172
Lus10010467	Lus10000993	0.421731	0.208224	2.02537	16.0172
Lus10026394	Lus10000993	0.421731	0.208224	2.02537	16.0172
Lus10000993	Lus10007972	0.22387	0.208224	1.07514	16.0172
Lus10014105	Lus10034650	0.22387	0.208224	1.07514	16.0172
Lus10014086	Lus10034650	0.316294	0.208224	1.51901	16.0172
Lus10023894	Lus10019833	0.316294	0.208224	1.51901	16.0172
Lus10023893	Lus10019833	0.316294	0.208224	1.51901	16.0172
Lus10014401	Lus10008248	0.316294	0.208224	1.51901	16.0172
Lus10040533	Lus10008248	0.544453	0.208224	2.61475	16.0172
Lus10027334	Lus10039588	0.421731	0.208224	2.02537	16.0172
Lus10010712	Lus10039588	0.22387	0.208224	1.07514	16.0172
Lus10029466	Lus10039588	0.141596	0.208224	0.680016	16.0172
Lus10039037	Lus10039588	0.421731	0.208224	2.02537	16.0172
Lus10001905	Lus10039588	0.141596	0.208224	0.680016	16.0172
Lus10026926	Lus10017201	0.141596	0.208224	0.680016	16.0172
Lus10006169	Lus10017201	0.544453	0.208224	2.61475	16.0172
Lus10024037	Lus10017203	0.22387	0.208224	1.07514	16.0172
Lus10014079	Lus10017203	0.421731	0.208224	2.02537	16.0172
Lus10009412	Lus10043445	0.421731	0.208224	2.02537	16.0172
Lus10014401	Lus10043445	0.316294	0.208224	1.51901	16.0172
Lus10010467	Lus10043445	0.421731	0.208224	2.02537	16.0172
Lus10014148	Lus10032218	0.421731	0.208224	2.02537	16.0172
Lus10020124	Lus10032220	0.141596	0.208224	0.680016	16.0172
Lus10024584	Lus10008742	0.316294	0.208224	1.51901	16.0172
Lus10035681	Lus10013924	0.316294	0.208224	1.51901	16.0172
Lus10007597	Lus10013924	0.316294	0.208224	1.51901	16.0172
Lus10037268	Lus10013924	0.316294	0.208224	1.51901	16.0172
Lus10034699	Lus10013924	0.691261	0.208224	3.3198	16.0172
Lus10014105	Lus10013925	0.316294	0.208224	1.51901	16.0172
Lus10014086	Lus10013925	0.0674612	0.208224	0.323984	16.0172
Lus10020124	Lus10013920	0.141596	0.208224	0.680016	16.0172
Lus10024584	Lus10013920	0.316294	0.208224	1.51901	16.0172
Lus10017203	Lus10013920	0.421731	0.208224	2.02537	16.0172
Lus10014402	Lus10013921	0.141596	0.208224	0.680016	16.0172
Lus10027334	Lus10013921	0.421731	0.208224	2.02537	16.0172
Lus10003322	Lus10013921	0.141596	0.208224	0.680016	16.0172
Lus10029466	Lus10013921	0.141596	0.208224	0.680016	16.0172
Lus10039041	Lus10013921	0.22387	0.208224	1.07514	16.0172
Lus10039037	Lus10013921	0.421731	0.208224	2.02537	16.0172
Lus10014402	Lus10013922	0.141596	0.208224	0.680016	16.0172
Lus10027334	Lus10013922	0.421731	0.208224	2.02537	16.0172
Lus10003322	Lus10013922	0.141596	0.208224	0.680016	16.0172
Lus10029466	Lus10013922	0.141596	0.208224	0.680016	16.0172
Lus10039041	Lus10013922	0.22387	0.208224	1.07514	16.0172
Lus10039037	Lus10013922	0.421731	0.208224	2.02537	16.0172
Lus10014105	Lus10013923	0.316294	0.208224	1.51901	16.0172
Lus10014086	Lus10013923	0.0674612	0.208224	0.323984	16.0172
Lus10020124	Lus10013919	0.141596	0.208224	0.680016	16.0172
Lus10024584	Lus10013919	0.316294	0.208224	1.51901	16.0172
Lus10017203	Lus10013919	0.421731	0.208224	2.02537	16.0172
Lus10006720	Lus10036969	0.22387	0.208224	1.07514	16.0172
Lus10014401	Lus10036967	0.141596	0.208224	0.680016	16.0172
Lus10032218	Lus10036967	0.141596	0.208224	0.680016	16.0172
Lus10035681	Lus10036840	0.316294	0.208224	1.51901	16.0172
Lus10007597	Lus10036840	0.316294	0.208224	1.51901	16.0172
Lus10037268	Lus10036840	0.316294	0.208224	1.51901	16.0172
Lus10034699	Lus10036840	0.691261	0.208224	3.3198	16.0172
Lus10035681	Lus10036837	0.316294	0.208224	1.51901	16.0172
Lus10007597	Lus10036837	0.316294	0.208224	1.51901	16.0172
Lus10037268	Lus10036837	0.316294	0.208224	1.51901	16.0172
Lus10034699	Lus10036837	0.691261	0.208224	3.3198	16.0172
Lus10016268	Lus10016127	0.141596	0.208224	0.680016	16.0172
Lus10029466	Lus10016127	0.22387	0.208224	1.07514	16.0172
Lus10012011	Lus10016127	0.141596	0.208224	0.680016	16.0172
Lus10034650	Lus10016127	0.421731	0.208224	2.02537	16.0172
Lus10024035	Lus10020559	0.316294	0.208224	1.51901	16.0172
Lus10016459	Lus10020559	0.22387	0.208224	1.07514	16.0172
Lus10025513	Lus10020559	0.22387	0.208224	1.07514	16.0172
Lus10041715	Lus10020559	0.316294	0.208224	1.51901	16.0172
Lus10012726	Lus10020559	0.316294	0.208224	1.51901	16.0172
Lus10043445	Lus10020559	0.421731	0.208224	2.02537	16.0172
Lus10009412	Lus10020556	0.22387	0.208224	1.07514	16.0172
Lus10010475	Lus10020556	0.316294	0.208224	1.51901	16.0172
Lus10032218	Lus10020556	0.421731	0.208224	2.02537	16.0172
Lus10014437	Lus10040246	0.421731	0.208224	2.02537	16.0172
Lus10003154	Lus10004670	0.544453	0.208224	2.61475	16.0172
Lus10014148	Lus10004670	0.316294	0.208224	1.51901	16.0172
Lus10000993	Lus10004670	0.141596	0.208224	0.680016	16.0172
Lus10036967	Lus10004670	0.22387	0.208224	1.07514	16.0172
Lus10020556	Lus10004670	0.544453	0.208224	2.61475	16.0172
Lus10014437	Lus10004673	0.421731	0.208224	2.02537	16.0172
Lus10010467	Lus10000632	0.22387	0.208224	1.07514	16.0172
Lus10026394	Lus10000632	0.22387	0.208224	1.07514	16.0172
Lus10007972	Lus10000632	0.316294	0.208224	1.51901	16.0172
Lus10019364	Lus10000632	0.691261	0.208224	3.3198	16.0172
Lus10020124	Lus10008955	0.421731	0.208224	2.02537	16.0172
Lus10027739	Lus10008955	0.544453	0.208224	2.61475	16.0172
Lus10024486	Lus10008955	0.544453	0.208224	2.61475	16.0172
Lus10026926	Lus10039277	0.316294	0.208224	1.51901	16.0172
Lus10006169	Lus10039277	0.316294	0.208224	1.51901	16.0172
Lus10027739	Lus10039277	0.0674612	0.208224	0.323984	16.0172
Lus10017203	Lus10039277	0.544453	0.208224	2.61475	16.0172
Lus10003154	Lus10039302	0.316294	0.208224	1.51901	16.0172
Lus10014148	Lus10039302	0.421731	0.208224	2.02537	16.0172
Lus10036967	Lus10039302	0.141596	0.208224	0.680016	16.0172
Lus10020556	Lus10039302	0.316294	0.208224	1.51901	16.0172
Lus10017542	Lus10026795	0.316294	0.208224	1.51901	16.0172
Lus10040725	Lus10026793	0.421731	0.208224	2.02537	16.0172
Lus10007972	Lus10026793	0.22387	0.208224	1.07514	16.0172
Lus10024037	Lus10028863	0.316294	0.208224	1.51901	16.0172
Lus10017201	Lus10028863	0.22387	0.208224	1.07514	16.0172
Lus10008742	Lus10028863	0.316294	0.208224	1.51901	16.0172
Lus10013920	Lus10028863	0.316294	0.208224	1.51901	16.0172
Lus10013919	Lus10028863	0.316294	0.208224	1.51901	16.0172
Lus10039301	Lus10028863	0.316294	0.208224	1.51901	16.0172
Lus10024037	Lus10028864	0.316294	0.208224	1.51901	16.0172
Lus10017201	Lus10028864	0.22387	0.208224	1.07514	16.0172
Lus10008742	Lus10028864	0.316294	0.208224	1.51901	16.0172
Lus10013920	Lus10028864	0.316294	0.208224	1.51901	16.0172
Lus10013919	Lus10028864	0.316294	0.208224	1.51901	16.0172
Lus10039301	Lus10028864	0.316294	0.208224	1.51901	16.0172
Lus10009412	Lus10028865	0.421731	0.208224	2.02537	16.0172
Lus10014401	Lus10028865	0.316294	0.208224	1.51901	16.0172
Lus10010467	Lus10028865	0.421731	0.208224	2.02537	16.0172
Lus10020559	Lus10028865	0.421731	0.208224	2.02537	16.0172
Lus10009417	Lus10025711	0.873978	0.208224	4.1973	16.0172
Lus10034650	Lus10025711	0.421731	0.208224	2.02537	16.0172
Lus10024486	Lus10006353	0.141596	0.208224	0.680016	16.0172
Lus10024035	Lus10006352	0.421731	0.208224	2.02537	16.0172
Lus10016459	Lus10006352	0.421731	0.208224	2.02537	16.0172
Lus10025513	Lus10006352	0.421731	0.208224	2.02537	16.0172
Lus10041715	Lus10006352	0.421731	0.208224	2.02537	16.0172
Lus10012726	Lus10006352	0.544453	0.208224	2.61475	16.0172
Lus10040591	Lus10006352	0.396051	0.208224	1.90204	16.0172
Lus10000993	Lus10006352	0.691261	0.208224	3.3198	16.0172
Lus10043445	Lus10006352	0.544453	0.208224	2.61475	16.0172
Lus10000632	Lus10006352	0.316294	0.208224	1.51901	16.0172
Lus10028865	Lus10006352	0.544453	0.208224	2.61475	16.0172
Lus10006721	Lus10006351	0.0674612	0.208224	0.323984	16.0172
Lus10035951	Lus10021437	0.421731	0.208224	2.02537	16.0172
Lus10024117	Lus10021437	0.22387	0.208224	1.07514	16.0172
Lus10016268	Lus10021437	0.421731	0.208224	2.02537	16.0172
Lus10027513	Lus10021437	0.22387	0.208224	1.07514	16.0172
Lus10012011	Lus10021437	0.421731	0.208224	2.02537	16.0172
Lus10034650	Lus10021437	0.421731	0.208224	2.02537	16.0172
Lus10013925	Lus10021437	0.22387	0.208224	1.07514	16.0172
Lus10013923	Lus10021437	0.22387	0.208224	1.07514	16.0172
Lus10035951	Lus10021438	0.316294	0.208224	1.51901	16.0172
Lus10009417	Lus10021438	0.544453	0.208224	2.61475	16.0172
Lus10016268	Lus10021438	0.22387	0.208224	1.07514	16.0172
Lus10001905	Lus10021438	0.141596	0.208224	0.680016	16.0172
Lus10012011	Lus10021438	0.22387	0.208224	1.07514	16.0172
Lus10014080	Lus10002350	0.421731	0.208224	2.02537	16.0172
Lus10024037	Lus10041055	0.316294	0.208224	1.51901	16.0172
Lus10014404	Lus10041055	0.316294	0.208224	1.51901	16.0172
Lus10014079	Lus10041055	0.22387	0.208224	1.07514	16.0172
Lus10013920	Lus10041055	0.22387	0.208224	1.07514	16.0172
Lus10013919	Lus10041055	0.22387	0.208224	1.07514	16.0172
Lus10000632	Lus10007421	0.691261	0.208224	3.3198	16.0172
Lus10024118	Lus10031819	0.421731	0.208224	2.02537	16.0172
Lus10031248	Lus10031819	0.0674612	0.208224	0.323984	16.0172
Lus10001906	Lus10006280	0.316294	0.208224	1.51901	16.0172
Lus10021437	Lus10006280	0.421731	0.208224	2.02537	16.0172
Lus10021438	Lus10006280	0.22387	0.208224	1.07514	16.0172
Lus10006352	Lus10021610	0.396051	0.208224	1.90204	16.0172
Lus10013924	Lus10003455	0.22387	0.208224	1.07514	16.0172
Lus10036840	Lus10003455	0.22387	0.208224	1.07514	16.0172
Lus10036837	Lus10003455	0.22387	0.208224	1.07514	16.0172
Lus10022222	Lus10024037	0.314193	0.211925	1.48257	16.3019
Lus10035921	Lus10026926	0.222476	0.211925	1.04979	16.3019
Lus10027334	Lus10037114	0.41871	0.211925	1.97574	16.3019
Lus10003322	Lus10037114	0.41871	0.211925	1.97574	16.3019
Lus10039037	Lus10037114	0.41871	0.211925	1.97574	16.3019
Lus10042260	Lus10042262	0.41871	0.211925	1.97574	16.3019
Lus10006721	Lus10014105	0.222476	0.211925	1.04979	16.3019
Lus10006721	Lus10014086	0.540187	0.211925	2.54895	16.3019
Lus10014080	Lus10027850	0.540187	0.211925	2.54895	16.3019
Lus10003944	Lus10023939	0.140763	0.211925	0.664209	16.3019
Lus10010469	Lus10023939	0.140763	0.211925	0.664209	16.3019
Lus10023939	Lus10017201	0.314193	0.211925	1.48257	16.3019
Lus10027334	Lus10031068	0.41871	0.211925	1.97574	16.3019
Lus10039037	Lus10031068	0.41871	0.211925	1.97574	16.3019
Lus10031388	Lus10015750	0.314193	0.211925	1.48257	16.3019
Lus10027850	Lus10032218	0.222476	0.211925	1.04979	16.3019
Lus10023939	Lus10032220	0.314193	0.211925	1.48257	16.3019
Lus10015744	Lus10013924	0.314193	0.211925	1.48257	16.3019
Lus10022222	Lus10013920	0.314193	0.211925	1.48257	16.3019
Lus10022222	Lus10013919	0.314193	0.211925	1.48257	16.3019
Lus10015744	Lus10036840	0.314193	0.211925	1.48257	16.3019
Lus10015744	Lus10036837	0.314193	0.211925	1.48257	16.3019
Lus10006721	Lus10016127	0.540187	0.211925	2.54895	16.3019
Lus10015750	Lus10010943	0.314193	0.211925	1.48257	16.3019
Lus10000993	Lus10004671	0.140763	0.211925	0.664209	16.3019
Lus10004671	Lus10000632	0.314193	0.211925	1.48257	16.3019
Lus10022222	Lus10039277	0.540187	0.211925	2.54895	16.3019
Lus10020124	Lus10025741	0.540187	0.211925	2.54895	16.3019
Lus10026393	Lus10025741	0.222476	0.211925	1.04979	16.3019
Lus10024486	Lus10025741	0.540187	0.211925	2.54895	16.3019
Lus10006721	Lus10025711	0.540187	0.211925	2.54895	16.3019
Lus10010665	Lus10025854	0.540187	0.211925	2.54895	16.3019
Lus10020124	Lus10006351	0.314193	0.211925	1.48257	16.3019
Lus10006169	Lus10006351	0.540187	0.211925	2.54895	16.3019
Lus10027739	Lus10006351	0.41871	0.211925	1.97574	16.3019
Lus10028863	Lus10006351	0.540187	0.211925	2.54895	16.3019
Lus10028864	Lus10006351	0.540187	0.211925	2.54895	16.3019
Lus10014086	Lus10001880	2.12491	0.211925	10.0267	16.3019
Lus10006721	Lus10021437	0.314193	0.211925	1.48257	16.3019
Lus10017825	Lus10010467	0.649064	0.212681	3.05181	16.3601
Lus10017825	Lus10020559	0.517339	0.212681	2.43246	16.3601
Lus10013337	Lus10024834	0.808959	0.212681	3.80362	16.3601
Lus10035951	Lus10009412	0.415733	0.215762	1.92682	16.597
Lus10035951	Lus10014401	0.31212	0.215762	1.4466	16.597
Lus10016268	Lus10014401	0.139939	0.215762	0.648584	16.597
Lus10014401	Lus10003897	0.31212	0.215762	1.4466	16.597
Lus10024118	Lus10003944	0.2211	0.215762	1.02474	16.597
Lus10024037	Lus10003944	0.31212	0.215762	1.4466	16.597
Lus10024118	Lus10025515	0.139939	0.215762	0.648584	16.597
Lus10014401	Lus10027334	0.139939	0.215762	0.648584	16.597
Lus10026926	Lus10041713	0.139939	0.215762	0.648584	16.597
Lus10003154	Lus10017825	0.679281	0.215762	3.1483	16.597
Lus10010665	Lus10014831	0.53599	0.215762	2.48418	16.597
Lus10014401	Lus10039037	0.139939	0.215762	0.648584	16.597
Lus10003944	Lus10031248	0.0667106	0.215762	0.309187	16.597
Lus10025515	Lus10031248	0.31212	0.215762	1.4466	16.597
Lus10017825	Lus10014148	0.2211	0.215762	1.02474	16.597
Lus10016268	Lus10010475	0.31212	0.215762	1.4466	16.597
Lus10026927	Lus10010475	0.2211	0.215762	1.02474	16.597
Lus10027334	Lus10010475	0.31212	0.215762	1.4466	16.597
Lus10010712	Lus10010475	0.2211	0.215762	1.02474	16.597
Lus10029466	Lus10010475	0.139939	0.215762	0.648584	16.597
Lus10039041	Lus10010475	0.2211	0.215762	1.02474	16.597
Lus10039037	Lus10010475	0.31212	0.215762	1.4466	16.597
Lus10035951	Lus10010467	0.31212	0.215762	1.4466	16.597
Lus10026927	Lus10010467	0.31212	0.215762	1.4466	16.597
Lus10014402	Lus10010467	0.31212	0.215762	1.4466	16.597
Lus10027334	Lus10010467	0.415733	0.215762	1.92682	16.597
Lus10003322	Lus10010467	0.31212	0.215762	1.4466	16.597
Lus10029466	Lus10010467	0.2211	0.215762	1.02474	16.597
Lus10039041	Lus10010467	0.31212	0.215762	1.4466	16.597
Lus10039037	Lus10010467	0.415733	0.215762	1.92682	16.597
Lus10024037	Lus10010469	0.31212	0.215762	1.4466	16.597
Lus10014404	Lus10010469	0.31212	0.215762	1.4466	16.597
Lus10014437	Lus10013500	0.2211	0.215762	1.02474	16.597
Lus10014402	Lus10026394	0.415733	0.215762	1.92682	16.597
Lus10014403	Lus10026394	0.415733	0.215762	1.92682	16.597
Lus10042264	Lus10026393	0.415733	0.215762	1.92682	16.597
Lus10014437	Lus10014082	0.415733	0.215762	1.92682	16.597
Lus10014148	Lus10014082	0.53599	0.215762	2.48418	16.597
Lus10014404	Lus10014079	0.2211	0.215762	1.02474	16.597
Lus10010469	Lus10014079	0.415733	0.215762	1.92682	16.597
Lus10006169	Lus10014105	0.53599	0.215762	2.48418	16.597
Lus10006169	Lus10014086	0.415733	0.215762	1.92682	16.597
Lus10024117	Lus10014080	0.53599	0.215762	2.48418	16.597
Lus10016268	Lus10014080	0.139939	0.215762	0.648584	16.597
Lus10027513	Lus10014080	0.53599	0.215762	2.48418	16.597
Lus10014105	Lus10027739	0.2211	0.215762	1.02474	16.597
Lus10014086	Lus10027739	0.2211	0.215762	1.02474	16.597
Lus10027334	Lus10040725	0.31212	0.215762	1.4466	16.597
Lus10039037	Lus10040725	0.31212	0.215762	1.4466	16.597
Lus10014401	Lus10012011	0.139939	0.215762	0.648584	16.597
Lus10010475	Lus10012011	0.31212	0.215762	1.4466	16.597
Lus10014080	Lus10012011	0.139939	0.215762	0.648584	16.597
Lus10041713	Lus10024584	0.415733	0.215762	1.92682	16.597
Lus10014402	Lus10007972	0.415733	0.215762	1.92682	16.597
Lus10027334	Lus10007972	0.139939	0.215762	0.648584	16.597
Lus10029466	Lus10007972	0.53599	0.215762	2.48418	16.597
Lus10039037	Lus10007972	0.139939	0.215762	0.648584	16.597
Lus10014080	Lus10034650	0.31212	0.215762	1.4466	16.597
Lus10040725	Lus10034650	0.415733	0.215762	1.92682	16.597
Lus10036087	Lus10017542	0.415733	0.215762	1.92682	16.597
Lus10009417	Lus10019835	0.53599	0.215762	2.48418	16.597
Lus10016268	Lus10019835	0.139939	0.215762	0.648584	16.597
Lus10027334	Lus10019835	0.139939	0.215762	0.648584	16.597
Lus10029466	Lus10019835	0.53599	0.215762	2.48418	16.597
Lus10039037	Lus10019835	0.139939	0.215762	0.648584	16.597
Lus10012011	Lus10019835	0.139939	0.215762	0.648584	16.597
Lus10024583	Lus10019835	0.53599	0.215762	2.48418	16.597
Lus10014437	Lus10019833	0.415733	0.215762	1.92682	16.597
Lus10014148	Lus10019833	0.53599	0.215762	2.48418	16.597
Lus10041713	Lus10017203	0.139939	0.215762	0.648584	16.597
Lus10027862	Lus10017203	0.31212	0.215762	1.4466	16.597
Lus10014437	Lus10015749	0.31212	0.215762	1.4466	16.597
Lus10009417	Lus10032218	0.679281	0.215762	3.1483	16.597
Lus10027513	Lus10032218	0.139939	0.215762	0.648584	16.597
Lus10029466	Lus10032218	0.2211	0.215762	1.02474	16.597
Lus10001905	Lus10032218	0.139939	0.215762	0.648584	16.597
Lus10034650	Lus10032218	0.31212	0.215762	1.4466	16.597
Lus10024037	Lus10032220	0.139939	0.215762	0.648584	16.597
Lus10019808	Lus10013924	0.2211	0.215762	1.02474	16.597
Lus10014080	Lus10013925	0.415733	0.215762	1.92682	16.597
Lus10032218	Lus10013925	0.0667106	0.215762	0.309187	16.597
Lus10003944	Lus10013920	0.31212	0.215762	1.4466	16.597
Lus10010469	Lus10013920	0.2211	0.215762	1.02474	16.597
Lus10020124	Lus10013921	0.31212	0.215762	1.4466	16.597
Lus10024584	Lus10013921	0.0667106	0.215762	0.309187	16.597
Lus10017203	Lus10013921	0.415733	0.215762	1.92682	16.597
Lus10020124	Lus10013922	0.31212	0.215762	1.4466	16.597
Lus10024584	Lus10013922	0.0667106	0.215762	0.309187	16.597
Lus10017203	Lus10013922	0.415733	0.215762	1.92682	16.597
Lus10014080	Lus10013923	0.415733	0.215762	1.92682	16.597
Lus10032218	Lus10013923	0.0667106	0.215762	0.309187	16.597
Lus10003944	Lus10013919	0.31212	0.215762	1.4466	16.597
Lus10010469	Lus10013919	0.2211	0.215762	1.02474	16.597
Lus10042242	Lus10024486	0.53599	0.215762	2.48418	16.597
Lus10024035	Lus10036969	0.2211	0.215762	1.02474	16.597
Lus10016459	Lus10036969	0.139939	0.215762	0.648584	16.597
Lus10025513	Lus10036969	0.139939	0.215762	0.648584	16.597
Lus10041715	Lus10036969	0.2211	0.215762	1.02474	16.597
Lus10012726	Lus10036969	0.2211	0.215762	1.02474	16.597
Lus10043445	Lus10036969	0.31212	0.215762	1.4466	16.597
Lus10003805	Lus10036967	0.31212	0.215762	1.4466	16.597
Lus10017825	Lus10036967	0.415733	0.215762	1.92682	16.597
Lus10019808	Lus10036840	0.2211	0.215762	1.02474	16.597
Lus10019808	Lus10036837	0.2211	0.215762	1.02474	16.597
Lus10020124	Lus10016127	0.2211	0.215762	1.02474	16.597
Lus10035951	Lus10020559	0.2211	0.215762	1.02474	16.597
Lus10024117	Lus10020559	0.139939	0.215762	0.648584	16.597
Lus10016268	Lus10020559	0.31212	0.215762	1.4466	16.597
Lus10027513	Lus10020559	0.2211	0.215762	1.02474	16.597
Lus10012011	Lus10020559	0.31212	0.215762	1.4466	16.597
Lus10034650	Lus10020559	0.415733	0.215762	1.92682	16.597
Lus10013925	Lus10020559	0.139939	0.215762	0.648584	16.597
Lus10013923	Lus10020559	0.139939	0.215762	0.648584	16.597
Lus10017825	Lus10020556	0.415733	0.215762	1.92682	16.597
Lus10036969	Lus10020556	0.415733	0.215762	1.92682	16.597
Lus10010665	Lus10015515	0.53599	0.215762	2.48418	16.597
Lus10035951	Lus10004670	0.31212	0.215762	1.4466	16.597
Lus10009417	Lus10004670	0.53599	0.215762	2.48418	16.597
Lus10016268	Lus10004670	0.2211	0.215762	1.02474	16.597
Lus10001905	Lus10004670	0.31212	0.215762	1.4466	16.597
Lus10012011	Lus10004670	0.2211	0.215762	1.02474	16.597
Lus10024037	Lus10008955	0.31212	0.215762	1.4466	16.597
Lus10017201	Lus10008955	0.31212	0.215762	1.4466	16.597
Lus10008742	Lus10008955	0.2211	0.215762	1.02474	16.597
Lus10013920	Lus10008955	0.415733	0.215762	1.92682	16.597
Lus10013919	Lus10008955	0.415733	0.215762	1.92682	16.597
Lus10013924	Lus10008956	0.415733	0.215762	1.92682	16.597
Lus10036840	Lus10008956	0.415733	0.215762	1.92682	16.597
Lus10036837	Lus10008956	0.415733	0.215762	1.92682	16.597
Lus10003944	Lus10039277	0.2211	0.215762	1.02474	16.597
Lus10010469	Lus10039277	0.2211	0.215762	1.02474	16.597
Lus10032220	Lus10039277	0.139939	0.215762	0.648584	16.597
Lus10013920	Lus10039277	0.139939	0.215762	0.648584	16.597
Lus10013919	Lus10039277	0.139939	0.215762	0.648584	16.597
Lus10008955	Lus10039277	0.53599	0.215762	2.48418	16.597
Lus10009417	Lus10039302	0.53599	0.215762	2.48418	16.597
Lus10027513	Lus10039302	0.2211	0.215762	1.02474	16.597
Lus10029466	Lus10039302	0.415733	0.215762	1.92682	16.597
Lus10001905	Lus10039302	0.2211	0.215762	1.02474	16.597
Lus10034650	Lus10039302	0.139939	0.215762	0.648584	16.597
Lus10013925	Lus10039302	0.31212	0.215762	1.4466	16.597
Lus10013923	Lus10039302	0.31212	0.215762	1.4466	16.597
Lus10032220	Lus10039301	0.31212	0.215762	1.4466	16.597
Lus10008955	Lus10039301	0.2211	0.215762	1.02474	16.597
Lus10031388	Lus10026795	0.31212	0.215762	1.4466	16.597
Lus10000993	Lus10026795	0.139939	0.215762	0.648584	16.597
Lus10010943	Lus10026795	0.31212	0.215762	1.4466	16.597
Lus10000632	Lus10026795	0.31212	0.215762	1.4466	16.597
Lus10026795	Lus10026793	0.2211	0.215762	1.02474	16.597
Lus10003900	Lus10028863	0.2211	0.215762	1.02474	16.597
Lus10013921	Lus10028863	0.139939	0.215762	0.648584	16.597
Lus10013922	Lus10028863	0.139939	0.215762	0.648584	16.597
Lus10003900	Lus10028864	0.2211	0.215762	1.02474	16.597
Lus10013921	Lus10028864	0.139939	0.215762	0.648584	16.597
Lus10013922	Lus10028864	0.139939	0.215762	0.648584	16.597
Lus10036969	Lus10028865	0.31212	0.215762	1.4466	16.597
Lus10020124	Lus10025711	0.31212	0.215762	1.4466	16.597
Lus10024486	Lus10025711	0.679281	0.215762	3.1483	16.597
Lus10028863	Lus10025711	0.31212	0.215762	1.4466	16.597
Lus10028864	Lus10025711	0.31212	0.215762	1.4466	16.597
Lus10017201	Lus10006353	0.415733	0.215762	1.92682	16.597
Lus10008742	Lus10006353	0.139939	0.215762	0.648584	16.597
Lus10039301	Lus10006353	0.415733	0.215762	1.92682	16.597
Lus10035951	Lus10006352	0.53599	0.215762	2.48418	16.597
Lus10026927	Lus10006352	0.53599	0.215762	2.48418	16.597
Lus10014402	Lus10006352	0.415733	0.215762	1.92682	16.597
Lus10027334	Lus10006352	0.53599	0.215762	2.48418	16.597
Lus10003322	Lus10006352	0.31212	0.215762	1.4466	16.597
Lus10029466	Lus10006352	0.31212	0.215762	1.4466	16.597
Lus10039041	Lus10006352	0.53599	0.215762	2.48418	16.597
Lus10039037	Lus10006352	0.53599	0.215762	2.48418	16.597
Lus10023939	Lus10006351	0.2211	0.215762	1.02474	16.597
Lus10020124	Lus10021437	0.2211	0.215762	1.02474	16.597
Lus10006169	Lus10021437	0.2211	0.215762	1.02474	16.597
Lus10027739	Lus10021437	0.139939	0.215762	0.648584	16.597
Lus10028863	Lus10021437	0.53599	0.215762	2.48418	16.597
Lus10028864	Lus10021437	0.53599	0.215762	2.48418	16.597
Lus10017203	Lus10021438	0.31212	0.215762	1.4466	16.597
Lus10024486	Lus10021438	0.31212	0.215762	1.4466	16.597
Lus10041713	Lus10041055	0.2211	0.215762	1.02474	16.597
Lus10042264	Lus10041055	0.415733	0.215762	1.92682	16.597
Lus10013921	Lus10041055	0.2211	0.215762	1.02474	16.597
Lus10013922	Lus10041055	0.2211	0.215762	1.02474	16.597
Lus10021438	Lus10041055	0.139939	0.215762	0.648584	16.597
Lus10010665	Lus10009876	0.53599	0.215762	2.48418	16.597
Lus10005950	Lus10031819	0.139939	0.215762	0.648584	16.597
Lus10029452	Lus10031819	0.139939	0.215762	0.648584	16.597
Lus10029197	Lus10031819	0.415733	0.215762	1.92682	16.597
Lus10039588	Lus10031819	0.2211	0.215762	1.02474	16.597
Lus10009412	Lus10006280	0.415733	0.215762	1.92682	16.597
Lus10014401	Lus10006280	0.31212	0.215762	1.4466	16.597
Lus10010467	Lus10006280	0.415733	0.215762	1.92682	16.597
Lus10020559	Lus10006280	0.31212	0.215762	1.4466	16.597
Lus10004670	Lus10006280	0.2211	0.215762	1.02474	16.597
Lus10006352	Lus10006280	0.679281	0.215762	3.1483	16.597
Lus10024035	Lus10003455	0.2211	0.215762	1.02474	16.597
Lus10016459	Lus10003455	0.31212	0.215762	1.4466	16.597
Lus10025513	Lus10003455	0.31212	0.215762	1.4466	16.597
Lus10041715	Lus10003455	0.2211	0.215762	1.02474	16.597
Lus10012726	Lus10003455	0.415733	0.215762	1.92682	16.597
Lus10043445	Lus10003455	0.31212	0.215762	1.4466	16.597
Lus10000632	Lus10003455	0.2211	0.215762	1.02474	16.597
Lus10028865	Lus10003455	0.31212	0.215762	1.4466	16.597
Lus10017825	Lus10003452	0.513605	0.217336	2.36319	16.7181
Lus10035903	Lus10010665	0.531861	0.21974	2.42041	16.9031
Lus10035921	Lus10014404	0.310075	0.21974	1.4111	16.9031
Lus10022222	Lus10041713	0.412799	0.21974	1.87858	16.9031
Lus10026926	Lus10037114	0.531861	0.21974	2.42041	16.9031
Lus10042260	Lus10010469	0.21974	0.21974	1	16.9031
Lus10022222	Lus10014105	0.310075	0.21974	1.4111	16.9031
Lus10006721	Lus10014080	0.412799	0.21974	1.87858	16.9031
Lus10006721	Lus10040725	0.531861	0.21974	2.42041	16.9031
Lus10014105	Lus10023939	0.21974	0.21974	1	16.9031
Lus10014086	Lus10023939	0.412799	0.21974	1.87858	16.9031
Lus10037114	Lus10017203	0.531861	0.21974	2.42041	16.9031
Lus10024035	Lus10015744	0.412799	0.21974	1.87858	16.9031
Lus10016459	Lus10015744	0.412799	0.21974	1.87858	16.9031
Lus10025513	Lus10015744	0.412799	0.21974	1.87858	16.9031
Lus10041715	Lus10015744	0.412799	0.21974	1.87858	16.9031
Lus10012726	Lus10015744	0.531861	0.21974	2.42041	16.9031
Lus10015744	Lus10043445	0.531861	0.21974	2.42041	16.9031
Lus10006721	Lus10032218	0.412799	0.21974	1.87858	16.9031
Lus10035921	Lus10032220	0.531861	0.21974	2.42041	16.9031
Lus10003809	Lus10013924	0.310075	0.21974	1.4111	16.9031
Lus10022222	Lus10013921	0.531861	0.21974	2.42041	16.9031
Lus10022222	Lus10013922	0.531861	0.21974	2.42041	16.9031
Lus10003809	Lus10036840	0.310075	0.21974	1.4111	16.9031
Lus10003809	Lus10036837	0.310075	0.21974	1.4111	16.9031
Lus10023939	Lus10016127	0.21974	0.21974	1	16.9031
[truncated: 13,618 more rows]
