# Supplementary material for: UGT74S1 is the key player in controlling secoisolariciresinol diglucoside (SDG) formation in flax
Source: BMC Plant Biol. 2017 Feb 2;17:35. doi: 10.1186/s12870-017-0982-x (PMC5290659; doi:10.1186/s12870-017-0982-x)
Supplement: Additional file 8: Table S4. — Pairwise matrix of flax UGT divergence time in MYA for 31 genes clustered in group “L” of the phylogenetic tree. The UGTs found in Lus10017825 and Lus10006351/Lus1006352 subclades are highlighted in green. The most recent and ancient divergence times are highlighted in blue and yellow, respectively. (XLSX 15 kb) [file 12870_2017_982_MOESM8_ESM.xlsx]

## Sheet: Sheet1
Additional file 8: TableS4 - Pairwise matrix of flax UGT divergence time in MYA for 31 genes clustered in group "L" of the phylogenetic tree. The UGTs found in Lus10017825 and Lus10006351/Lus1006352 subclades are highlighted in green. The most recent and ancient divergence times are highlighted in blue and yellow, respectively.
	Lus10019989	Lus10015515	Lus10040591	Lus10021610	Lus10014105	Lus10019808	Lus10019809	Lus10027862	Lus10009412	Lus10020556	Lus10009417	Lus10020559	Lus10024834	Lus10006721	Lus10006351	Lus10006352	Lus10014148	Lus10006353	Lus10006720	Lus10017825	Lus10024486	Lus10010712	Lus10029197	Lus10008742	Lus10024117	Lus10029466	Lus10024118	Lus10039041	Lus10010469	Lus10010467
Lus10015515	74.95
Lus10040591	31.53	31.53
Lus10021610	31.53	31.53	NA
Lus10014105	55.12	55.12	24.66	24.66
Lus10019808	42.55	42.55	12.87	12.87	NA
Lus10019809	39.98	103.37	48.88	48.88	19.41	22.24
Lus10027862	NA	147.97	68.62	68.62	17.89	20.27	19.41
Lus10009412	22.24	58.94	26.07	26.07	67.5	55.12	59.25	67.5
Lus10020556	NA	43.96	20.27	20.27	70.6	59.77	63.38	36.69	16.01
Lus10009417	NA	46.28	21.21	21.21	66.98	56.16	41.88	33.91	7.7	0
Lus10020559	37.72	37.72	11.57	11.57	30.81	21.21	77.88	67.5	48.88	38.26	35.37
Lus10024834	27.66	147.97	63.38	63.38	NA	74.95	117.51	58.94	103.37	30.81	27.66	39.98
Lus10006721	36.39	36.39	13.53	13.53	16.3	8.4	42.89	39.1	40.91	33.28	34.56	16.9	74.95
Lus10006351	40.35	40.35	14.85	14.85	42.89	33.07	106.49	89.18	45.09	35.95	37.46	NA	36.69	16.01
Lus10006352	43.96	43.96	16.01	16.01	18.62	9.63	51.8	46.28	48.88	38.26	39.98	19.41	63.38	NA	18.25
Lus10014148	43.96	NA	20.27	20.27	63.38	53.17	119.96	133.98	38.26	31.53	32.67	33.91	145.38	33.28	35.95	38.26
Lus10006353	20.27	20.27	NA	NA	36.96	27.66	67.5	75.79	17.89	14.97	15.47	14.49	47.9	15.74	16.9	17.89	14.97
Lus10006720	41.88	41.88	19.41	19.41	31.33	35.37	53.74	60.17	36.69	13.24	13.63	12.59	56.16	13.84	14.73	15.47	13.24	NA
Lus10017825	23.39	23.39	NA	NA	27.66	17.89	55.12	63.38	20.27	16.59	17.22	16.36	58.57	17.55	19	20.27	16.59	NA	16.01
Lus10024486	48.88	NA	22.24	22.24	71.08	59.53	NA	NA	41.88	33.91	35.24	36.96	NA	35.95	39.1	41.88	16.01	16.01	14.05	17.89
Lus10010712	30.81	NA	84.59	84.59	NA	NA	NA	74.95	79.97	32.67	30.18	39.98	48.88	65.02	37.46	79.97	101.83	63.38	52.35	75.79	120.51
Lus10029197	84.59	84.59	42.55	42.55	63.38	51.8	NA	NA	101.41	10.6	66.98	18.62	NA	39.1	17.55	46.28	63.38	36.96	31.33	42.8	71.08	16.01
Lus10008742	51.8	NA	23.39	23.39	85.85	72.27	NA	NA	43.96	35.24	36.69	43.96	147.97	37.46	40.91	43.96	NA	16.59	14.49	18.62	NA	NA	85.85
Lus10024117	NA	NA	84.59	84.59	74.95	92.85	NA	NA	NA	60.34	57.3	16.59	72.27	34.56	15.74	39.98	54.71	32.56	28.13	75.79	60.17	14.49	NA	70.6
Lus10029466	67.5	67.5	35.71	35.71	38.26	43.96	85.85	74.95	79.97	32.67	30.18	NA	32.28	14.73	NA	16.59	29.12	12.59	11.12	36.96	31.33	33.91	16.01	36.69	14.49
Lus10024118	77.88	77.88	39.98	39.98	85.85	72.27	NA	NA	92.85	66.77	63.38	17.89	147.97	37.46	16.9	43.96	60.17	35.37	30.18	40.65	66.98	15.47	NA	79.97	NA	15.47
Lus10039041	30.81	NA	NA	84.59	38.26	43.96	41.88	16.01	NA	14.05	11.81	39.98	32.28	14.73	37.46	16.59	54.71	32.56	28.13	75.79	60.17	33.91	74.95	70.6	63.38	NA	70.6
Lus10010469	51.8	NA	23.39	23.39	41.88	32.28	101.41	85.85	71.63	54.23	51.19	43.96	NA	15.74	40.91	17.89	NA	27.11	23.39	30.31	7.45	NA	85.85	7.7	70.6	36.69	79.97	36.69
Lus10010467	37.72	37.72	11.57	11.57	8.56	NA	33.91	30.81	48.88	38.26	35.37	19.41	103.37	NA	18.25	NA	33.91	14.49	12.59	16.36	36.96	79.97	46.28	43.96	NA	16.59	43.96	16.59	17.89
Lus10003809	11.29	NA	NA	55.12	34.78	24	38.82	9.44	56.96	17.55	14.77	56.96	26.84	18.62	51.8	21.71	78.42	43.96	36.15	52.66	NA	45.09	NA	NA	NA	NA	118.92	NA	NA	21.71
The cells with "NA" denote that the gene pairs did not meet the filtration criteria set in Materials and Methods.
